# Supplementary material for: The impact of immunoglobulin G N-glycosylation level on COVID-19 outcome: evidence from a Mendelian randomization study
Source: Front Immunol. 2023 Aug 18;14:1217444. doi: 10.3389/fimmu.2023.1217444 (PMC10472139; doi:10.3389/fimmu.2023.1217444)
Supplement: Additional file 1 — Supplementary tables for MR analysis. Table S1 . Definition and brief descriptions of directly measured and derived IgG N-glycosylation traits. Table S2 . The instrumental variables for IgG N-glycosylation traits. Table S3 . Estimated variance explained by SNPs and F statistics. Table S4 . Association of genetically predicted IgG N-glycosylation traits with the risk of COVID-19 susceptibility by different Mendelian randomization approaches. Table S5 . Association of genetically predicted IgG N-glycosylation traits with the risk of COVID-19 hospitalization by different Mendelian randomization approaches. Table S6. Association of genetically predicted IgG N-glycosylation traits with the risk of COVID-19 severity by different Mendelian randomization approaches. [file DataSheet_1.xlsx]

## Sheet: Table S1
Additional file1: Table S1. Definition and brief descriptions of directly measured and derived IgG N-Glycosylation traits
Directly measured/derived	Group	Edinburgh Code	Zagreb Code	Structure	Description	Formula
23 directly measured traits	Total IgG glycans (neutral + charged)	IGP1	GP1		The percentage of FA1 glycan in total IgG glycans (GP)	GP1 / GP*100
		IGP2	GP2		The percentage of A2 glycan in total IgG glycans (GP)	GP2 / GP*100
		IGP3	GP4		The percentage of FA2 glycan in total IgG glycans (GP)	GP4 / GP*100
		IGP4	GP5		The percentage of M5 glycan in total IgG glycans (GP)	GP5 / GP*100
		IGP5	GP6		The percentage of FA2B glycan in total IgG glycans (GP)	GP6 / GP*100
		IGP6	GP7		The percentage of A2G1 glycan in total IgG glycans (GP)	GP7 / GP*100
		IGP7	GP8		The percentage of FA2[6]G1 glycan in total IgG glycans (GP)	GP8 / GP*100
		IGP8	GP9		The percentage of FA2[3]G1 glycan in total IgG glycans (GP)	GP9 / GP*100
		IGP9	GP10		The percentage of FA2[6]BG1 glycan in total IgG glycans (GP)	GP10 / GP*100
		IGP10	GP11		The percentage of FA2[3]BG1 glycan in total IgG glycans (GP)	GP11 / GP*100
		IGP11	GP12		The percentage of A2G2 glycan in total IgG glycans (GP)	GP12 / GP*100
		IGP12	GP13		The percentage of A2BG2 glycan in total IgG glycans (GP)	GP13 / GP*100
		IGP13	GP14		The percentage of FA2G2 glycan in total IgG glycans (GP)	GP14 / GP*100
		IGP14	GP15		The percentage of FA2BG2 glycan in total IgG glycans (GP)	GP15 / GP*100
		IGP15	GP16		The percentage of FA2G1S1 glycan in total IgG glycans (GP)	GP16 / GP*100
		IGP16	GP17		The percentage of A2G2S1 glycan in total IgG glycans (GP)	GP17/ GP*100
		IGP17	GP18		The percentage of FA2G2S1 glycan in total IgG glycans (GP)	GP18 / GP*100
		IGP18	GP19		The percentage of FA2BG2S1 glycan in total IgG glycans (GP)	GP19 / GP*100
		IGP19	GP20		The percentage of FA2FG2S1 glycan in total IgG glycans (GP)	GP20 / GP*100
		IGP20	GP21		The percentage of A2G2S2 glycan in total IgG glycans (GP)	GP21 / GP*100
		IGP21	GP22		The percentage of A2BG2S2 glycan in total IgG glycans (GP)	GP22 / GP*100
		IGP22	GP23		The percentage of FA2G2S2 glycan in total IgG glycans (GP)	GP23 / GP*100
		IGP23	GP24		The percentage of FA2BG2S2 glycan in total IgG glycans (GP)	GP24 / GP*100
54 derived traits	Total IgG glycans-derived parameters	IGP24	FGS/(FG+FGS)		The percentage of sialylation of fucosylated galactosylated structures without bisecting GlcNAc in total IgG glycans	SUM(GP16 + GP18 + GP23) / SUM(GP16 + GP18 + GP23 + GP8 + GP9 + GP14)*100
		IGP25	FBGS/(FBG+FBGS)		The percentage of sialylation of fucosylated galactosylated structures with bisecting GlcNAc in total IgG glycans	SUM(GP19 + GP24) / SUM(GP19 + GP24 + GP10 + GP11 + GP15)* 100
		IGP26	FGS/(F+FG+FGS)		The percentage of sialylation of all fucosylated structures without bisecting GlcNAc in total IgG glycans	SUM(GP16 + GP18 + GP23) / SUM(GP16 + GP18 + GP23 + GP4 + GP8 + GP9 + GP14)*100
		IGP27	FBGS/(FB+FBG+FBGS)		The percentage of sialylation of all fucosylated structures with bisecting GlcNAc in total IgG glycans	SUM(GP19 + GP24) / SUM(GP19 + GP24 + GP6 + GP10 + GP11 + GP15)* 100
		IGP28	FG1S1/(FG1+FG1S1)		The percentage of monosialylation of fucosylated monogalactosylated structures in total IgG glycans	GP16 / SUM(GP16 + GP8 + GP9)* 100
		IGP29	FG2S1/(FG2+FG2S1+FG2S2)		The percentage of monosialylation of fucosylated digalactosylated structures in total IgG glycans	GP18 / SUM(GP18 + GP14 + GP23)* 100
		IGP30	FG2S2/(FG2+FG2S1+FG2S2)		The percentage of disialylation of fucosylated digalactosylated structures in total IgG glycans	GP23 / SUM(GP23 + GP14 + GP18)* 100
		IGP31	FBG2S1/(FBG2+FBG2S1+FBG2S2)		The percentage of monosialylation of fucosylated digalactosylated structures with bisecting GlcNAc in total IgG glycans	GP19 / SUM(GP19 + GP15 + GP24)* 100
		IGP32	FBG2S2/(FBG2+FBG2S1+FBG2S2)		The percentage of disialylation of fucosylated digalactosylated structures with bisecting GlcNAc in total IgG glycans	GP24 / SUM(GP24 + GP15 + GP19)* 100
		IGP33	FtotalS1/FtotalS2		Ratio of all fucosylated (+/- bisecting GlyNAc) monosialylated and disialylated structures in total IgG glycans	SUM(GP16 + GP18 + GP19) / SUM(GP23 + GP24)
		IGP34	FS1/FS2		Ratio of fucosylated (without bisecting GlcNAc) monosialylated and disialylated structures in total IgG glycans	SUM(GP16 + GP18) / GP23
		IGP35	FBS1/FBS2		Ratio of fucosylated (with bisecting GlcNAc) monosialylated and disialylated structures in total IgG glycans	GP19 / GP24
		IGP36	FBStotal/FStotal		Ratio of all fucosylated sialylated structures with and without bisecting GlcNAc	SUM(GP19 + GP24) / SUM(GP16 + GP18 + GP23)
		IGP37	FBS1/FS1		Ratio of fucosylated monosialylated structures with and without bisecting GlcNAc	GP19 / SUM(GP16 + GP18)
		IGP38	FBS1/(FS1+FBS1)		The incidence of bisecting GlcNAc in all fucosylated monosialylated structures in total IgG glycans	GP19 / SUM(GP16 + GP18 + GP19)
		IGP39	FBS2/FS2		Ratio of fucosylated disialylated structures with and without bisecting GlcNAc	GP24 / GP23
		IGP40	FBS2/(FS2+FBS2)		The incidence of bisecting GlcNAc in all fucosylated disialylated structures in total IgG glycans	GP24 / SUM(GP23 + GP24)
	Neutral IgG glycans	IGP41	GP1n		The percentage of FA1 glycan in total neutral IgG glycans (GPn)	GP1 / GPn*100
		IGP42	GP2n		The percentage of A2 glycan in total neutral IgG glycans (GPn)	GP2 / GPn*100
		IGP43	GP4n		The percentage of FA2 glycan in total neutral IgG glycans (GPn)	GP4 / GPn*100
		IGP44	GP5n		The percentage of M5 glycan in total neutral IgG glycans (GPn)	GP5 / GPn*100
		IGP45	GP6n		The percentage of FA2B glycan in total neutral IgG glycans (GPn)	GP6 / GPn*100
		IGP46	GP7n		The percentage of A2G1 glycan in total Ineutral IgG glycans (GPn)	GP7 / GPn*100
		IGP47	GP8n		The percentage of FA2[6]G1 glycan in total neutral IgG glycans (GPn)	GP8 / GPn*100
		IGP48	GP9n		The percentage of FA2[3]G1 glycan in total neutral IgG glycans (GPn)	GP9 / GPn*100
		IGP49	GP10n		The percentage of FA2[6]BG1 glycan in total neutral IgG glycans (GPn)	GP10 / GPn*100
		IGP50	GP11n		The percentage of FA2[3]BG1 glycan in total neutral IgG glycans (GPn)	GP11 / GPn*100
		IGP51	GP12n		The percentage of A2G2 glycan in total neutral IgG glycans (GPn)	GP12 / GPn*100
		IGP52	GP13n		The percentage of A2BG2 glycan in total neutral IgG glycans (GPn)	GP13 / GPn*100
		IGP53	GP14n		The percentage of FA2G2 glycan in total neutral IgG glycans (GPn)	GP14 / GPn*100
		IGP54	GP15n		The percentage of FA2BG2 glycan in total neutral IgG glycans (GPn)	GP15 / GPn*100
	Neutral IgG glycans-derived parameters	IGP55	G0n		The percentage of agalactosylated structures in total neutral IgG glycans (GPn)	SUM(GP1n: GP6n)
		IGP56	G1n		The percentage of monogalactosylated structures in total neutral IgG glycans (GPn)	SUM(GP7n: GP11n)
		IGP57	G2n		The percentage of digalactosylated structures in total neutral IgG glycans (GPn)	SUM(GP12n: GP15n)
		IGP58	Fn total		The percentage of all fucosylated (+/- bisecting GlcNAc) structures in total neutral IgG glycans (GPn)	SUM(GP1n+ GP4n+ GP5n+ GP6n+ GP8n+ GP9n+ GP10n+ GP11n+ GP14n+ GP15n)
		IGP59	FG0n total/G0n		The percentage of fucosylation of agalactosylated structures	SUM(GP1n+ GP4n+ GP5n+ GP6n) / G0n *100
		IGP60	FG1n total/G1n		The percentage of fucosylation of monogalactosylated structures	SUM(GP8n+ GP9n+ GP10n+ GP11n) / G1n *100
		IGP61	FG2n total /G2n		The percentage of fucosylation of digalactosylated structures	SUM(GP14n+ GP15) / G2n *100
		IGP62	Fn		The percentage of fucosylated (without bisecting GlcNAc) structures in total neutral IgG glycans (GPn)	SUM(GP1n+ GP4n+ GP5n+ GP8n+ GP9n+ GP14n)
		IGP63	FG0n/G0n		The percentage of fucosylation (without bisecting GlcNAc) of agalactosylated structures	SUM(GP1n+ GP4n+ GP5n) / G0n *100
		IGP64	FG1n/G1n		The percentage of fucosylation (without bisecting GlcNAc) of monogalactosylated structures	SUM(GP8n+ GP9n) / G1n *100
		IGP65	FG2n/G2n		The percentage of fucosylation (without bisecting GlcNAc) of digalactosylated structures	GP14n/ G2n *100
		IGP66	FBn		The percentage of fucosylated (with bisecting GlcNAc) structures in total neutral IgG glycans (GPn)	SUM(GP6n + GP10n + GP11n + GP15n)
		IGP67	FBG0n/G0n		The percentage of fucosylation (with bisecting GlcNAc) of agalactosylated structures	GP6n/ G0n *100
		IGP68	FBG1n/G1n		The percentage of fucosylation (with bisecting GlcNAc) of monogalactosylated structures	SUM(GP10n + GP11n) / G1n *100
		IGP69	FBG2n/G2n		The percentage of fucosylation (with bisecting GlcNAc) of digalactosylated structures	GP15) / G2n *100
		IGP70	FBn/Fn		Ratio of fucosylated structures with and without bisecting GlcNAc	FBn/ Fn *100
		IGP71	FBn/Fn total		The incidence of bisecting GlcNAc in all fucosylated structures in total neutral IgG glycans (GPn)	FBn/ Fn total *100
		IGP72	Fn/(Bn + FBn)		Ratio of fucosylated non-bisecting GlcNAc structures and all structures with bisecting GlcNAc	Fn/(GP13n + FBn )
		IGP73	Bn/(Fn + FBn)		Ratio of structures with bisecting GlcNAc and all fucosylated structures (+/- bisecting GlcNAc)	GP13n/ (Fn+ FBn ) *1000
		IGP74	FBG2n/FG2n		Ratio of fucosylated digalactosylated structures with and without bisecting GlcNAc	GP15n/GP14n
		IGP75	FBG2n /(FG2n + FBG2n )		The incidence of bisecting GlcNAc in all fucosylated digalactosylated structures in total neutral IgG glycans (GPn)	GP15n/(GP14n + GP15n) *100
		IGP76	FG2n/(BG2n + FBG2n)		Ratio of fucosylated digalactosylated non-bisecting GlcNAc structures and all digalactosylated structures with bisecting GlcNAc	GP14n/(GP13n + GP15n)
		IGP77	BG2n/(FG2n + FBG2n)		Ratio of digalactosylated structures with bisecting GlcNAc and all fucosylated digalactosylated structures (+/- bisecting GlcNAc)	GP15n/(GP14n + GP15n) *1000

## Sheet: Table S2
Additional file1: Table S2. The instrumental variables for IgG N-glycosylation traits
SNP	effect_allele	other_allele	eaf	beta	se	pval	Phenotype
rs11847263	T	G	0.6467	-0.191	0.0174	4.33e-28	IGP16
rs6583437	A	G	0.3716	-0.0954	0.0174	4.22e-08	IGP16
rs2834845	A	G	0.2293	0.1195	0.0198	1.52e-09	IGP27
rs7621161	A	C	0.2841	-0.1182	0.0186	1.97e-10	IGP27
rs11847263	T	G	0.6467	0.2614	0.0175	1.3e-50	IGP61
rs6583437	A	G	0.3717	0.1452	0.0174	7.78e-17	IGP61
rs17630758	A	G	0.152	-0.2336	0.0227	9.45e-25	IGP10
rs4821897	A	G	0.2597	0.1505	0.0196	1.61e-14	IGP10
rs9385856	T	C	0.574	0.1058	0.0169	3.84e-10	IGP10
rs11650354	T	C	0.1666	0.1379	0.0225	9.15e-10	IGP11
rs11847263	T	G	0.6468	-0.2342	0.0176	1.43e-40	IGP11
rs6421315	C	G	0.3832	-0.1197	0.0179	2.15e-11	IGP11
rs17775791	T	C	0.7393	-0.1677	0.019	1.31e-18	IGP12
rs7789913	T	C	0.3946	-0.1225	0.017	5.4e-13	IGP12
rs874232	T	C	0.5645	0.1192	0.0166	7.85e-13	IGP12
rs3742597	A	G	0.75	-0.1531	0.0191	1.03e-15	IGP21
rs6583437	A	G	0.3717	-0.1246	0.0173	5.56e-13	IGP21
rs7621161	A	C	0.2841	-0.1102	0.0184	2.06e-09	IGP21
rs10813951	A	G	0.7317	0.1761	0.0189	1.37e-20	IGP22
rs7621161	A	C	0.2842	-0.179	0.0185	4.28e-22	IGP22
rs909674	A	C	0.7338	0.1859	0.0191	2.16e-22	IGP22
rs17775791	T	C	0.7399	0.1943	0.019	1.59e-24	IGP30
rs4821897	A	G	0.2595	-0.1896	0.0195	2.14e-22	IGP30
rs9385856	T	C	0.5739	-0.0976	0.0168	6.56e-09	IGP30
rs11215031	T	G	0.8777	0.1596	0.0252	2.49e-10	IGP32
rs2161318	T	C	0.7906	0.1129	0.0203	2.67e-08	IGP32
rs7621161	A	C	0.284	-0.4086	0.0184	9e-109	IGP32
rs17630758	A	G	0.1521	-0.2368	0.0227	1.94e-25	IGP50
rs4821897	A	G	0.2598	0.154	0.0196	3.57e-15	IGP50
rs9385856	T	C	0.5741	0.1061	0.0169	3.28e-10	IGP50
rs11650354	T	C	0.1666	0.1362	0.0225	1.48e-09	IGP51
rs11847263	T	G	0.6467	-0.2287	0.0176	9.49e-39	IGP51
rs6421315	C	G	0.3832	-0.1148	0.0179	1.38e-10	IGP51
rs10813951	A	G	0.7316	0.1819	0.019	8.39e-22	IGP57
rs17775791	T	C	0.7399	-0.1255	0.019	4.19e-11	IGP57
rs7758383	A	G	0.5213	0.1161	0.0168	4.68e-12	IGP57
rs10813950	A	G	0.3186	0.1202	0.0181	2.85e-11	IGP8
rs4074453	T	C	0.7583	-0.2151	0.0194	1.52e-28	IGP8
rs7621161	A	C	0.2842	0.152	0.0187	3.89e-16	IGP8
rs10096810	A	G	0.6273	0.1	0.0171	4.47e-09	IGP13
rs10813951	A	G	0.7316	0.1763	0.019	1.61e-20	IGP13
rs17775791	T	C	0.74	-0.1923	0.019	4.81e-24	IGP13
rs7758383	A	G	0.5211	0.1252	0.0168	9.61e-14	IGP13
rs10813951	A	G	0.7317	0.2296	0.019	8.84e-34	IGP17
rs250555	T	C	0.8603	-0.1547	0.0251	6.83e-10	IGP17
rs2725391	T	C	0.4599	0.0999	0.0167	1.95e-09	IGP17
rs7621161	A	C	0.2841	-0.1926	0.0185	2.37e-25	IGP17
rs10483775	A	G	0.0169	-0.4355	0.0645	1.5e-11	IGP2
rs11847263	T	G	0.6468	-0.2729	0.0175	1.32e-54	IGP2
rs7789913	T	C	0.3948	-0.1543	0.017	1.36e-19	IGP2
rs7812088	A	G	0.1193	-0.2503	0.0257	2.06e-22	IGP2
rs10813951	A	G	0.7317	0.2257	0.019	1.11e-32	IGP26
rs250555	T	C	0.8603	-0.1547	0.0251	6.76e-10	IGP26
rs2725391	T	C	0.4599	0.1131	0.0166	1.08e-11	IGP26
rs7621161	A	C	0.2841	-0.2811	0.0185	5.32e-52	IGP26
rs10124479	T	G	0.6816	-0.1185	0.0179	3.33e-11	IGP31
rs2526378	A	G	0.5488	-0.0998	0.017	4.44e-09	IGP31
rs2659005	T	C	0.4597	-0.1866	0.0256	3.19e-13	IGP31
rs7621161	A	C	0.2841	0.2008	0.0185	2.16e-27	IGP31
rs17630758	A	G	0.1521	-0.1379	0.0227	1.17e-09	IGP34
rs2309748	A	T	0.6472	-0.1048	0.0177	3.38e-09	IGP34
rs4821897	A	G	0.2595	0.226	0.0195	5.29e-31	IGP34
rs6570330	A	G	0.4277	-0.0991	0.0171	6.52e-09	IGP34
rs10113903	C	G	0.3169	0.1886	0.018	1.26e-25	IGP36
rs2745851	A	G	0.3765	-0.112	0.0172	7.3e-11	IGP36
rs6001585	A	C	0.798	-0.1222	0.0208	4.04e-09	IGP36
rs6764279	A	C	0.2847	0.1244	0.0181	5.77e-12	IGP36
rs10113903	C	G	0.3169	0.1882	0.018	1.47e-25	IGP37
rs1122979	A	G	0.1121	-0.15	0.0269	2.47e-08	IGP37
rs2745851	A	G	0.3764	-0.1241	0.0172	5.26e-13	IGP37
rs6764279	A	C	0.2847	0.2347	0.0181	1.25e-38	IGP37
rs10113903	C	G	0.3169	0.191	0.018	3.03e-26	IGP38
rs1122979	A	G	0.1121	-0.1483	0.0269	3.62e-08	IGP38
rs2745851	A	G	0.3764	-0.1245	0.0172	4.61e-13	IGP38
rs6764279	A	C	0.2847	0.2355	0.0181	7.57e-39	IGP38
rs10483775	A	G	0.0169	-0.4429	0.0645	6.78e-12	IGP42
rs11847263	T	G	0.6468	-0.2831	0.0175	1.13e-58	IGP42
rs7789913	T	C	0.3947	-0.1585	0.017	1.37e-20	IGP42
rs7812088	A	G	0.1193	-0.2486	0.0257	4e-22	IGP42
rs2063112	A	G	0.5087	-0.095	0.0169	1.86e-08	IGP47
rs4074453	T	C	0.7583	0.1394	0.0194	6.14e-13	IGP47
rs6764279	A	C	0.2848	-0.1504	0.0182	1.72e-16	IGP47
rs7281587	A	G	0.2473	0.1333	0.0194	6.31e-12	IGP47
rs17776120	A	C	0.3772	0.1698	0.0261	8.09e-11	IGP52
rs3795464	A	G	0.3832	-0.0965	0.0172	2.02e-08	IGP52
rs7789913	T	C	0.3947	-0.1167	0.017	6.65e-12	IGP52
rs874232	T	C	0.5645	0.1156	0.0166	3.73e-12	IGP52
rs10096810	A	G	0.6273	0.0973	0.017	1.13e-08	IGP53
rs10813951	A	G	0.7316	0.1957	0.019	6.12e-25	IGP53
rs17775791	T	C	0.74	-0.1263	0.019	3.13e-11	IGP53
rs7758383	A	G	0.5212	0.1185	0.0168	1.78e-12	IGP53
rs10096810	A	G	0.6272	-0.0932	0.017	4.24e-08	IGP55
rs2067749	A	G	0.8946	0.1733	0.027	1.3e-10	IGP55
rs3824459	T	C	0.0147	-0.4955	0.0752	4.49e-11	IGP55
rs7812088	A	G	0.1193	-0.1399	0.0257	4.97e-08	IGP55
rs11847263	T	G	0.6468	0.2778	0.0175	1.59e-56	IGP58
rs12587616	T	G	0.0172	0.3961	0.0656	1.52e-09	IGP58
rs7789913	T	C	0.3947	0.159	0.0171	1.17e-20	IGP58
rs7812088	A	G	0.1193	0.1685	0.0257	5.97e-11	IGP58
rs17303508	T	C	0.6115	-0.0942	0.0171	3.53e-08	IGP7
rs2834838	A	G	0.9169	-0.1682	0.0308	4.59e-08	IGP7
rs4074453	T	C	0.7583	0.1328	0.0193	5.9e-12	IGP7
rs7865745	A	G	0.3182	0.1032	0.018	9.03e-09	IGP7
rs17776120	A	C	0.3772	0.1671	0.0261	1.59e-10	IGP73
rs3795464	A	G	0.3833	-0.0986	0.0172	1.01e-08	IGP73
rs7789913	T	C	0.3947	-0.1206	0.017	1.3e-12	IGP73
rs874232	T	C	0.5645	0.1141	0.0166	7.23e-12	IGP73
rs1122979	A	G	0.1121	0.2021	0.0269	6.33e-14	IGP15
rs2745851	A	G	0.3766	0.0946	0.0172	3.95e-08	IGP15
rs3777178	C	G	0.2152	-0.1402	0.0202	3.8e-12	IGP15
rs4074453	T	C	0.7583	-0.1966	0.0192	1.33e-24	IGP15
rs6764279	A	C	0.2847	-0.498	0.0181	7.2e-167	IGP15
rs11847263	T	G	0.6467	-0.2654	0.0175	6.79e-52	IGP46
rs12451413	T	C	0.804	0.118	0.021	2.05e-08	IGP46
rs12587616	T	G	0.0172	-0.369	0.0655	1.75e-08	IGP46
rs7789913	T	C	0.3947	-0.1622	0.017	1.77e-21	IGP46
rs7812088	A	G	0.1193	-0.1873	0.0257	3.17e-13	IGP46
rs17630758	A	G	0.152	-0.1656	0.0228	3.52e-13	IGP54
rs3864327	A	G	0.8137	0.1954	0.0357	4.53e-08	IGP54
rs6570330	A	G	0.4273	-0.1101	0.0172	1.39e-10	IGP54
rs8137426	T	G	0.2552	0.1285	0.0199	1.12e-10	IGP54
rs9319617	T	C	0.4992	0.1118	0.0169	3.52e-11	IGP54
rs11847263	T	G	0.6468	0.2815	0.0175	4.85e-58	IGP59
rs12587616	T	G	0.0172	0.4486	0.0655	7.33e-12	IGP59
rs7789913	T	C	0.3947	0.1708	0.017	1.18e-23	IGP59
rs7812088	A	G	0.1193	0.2081	0.0257	5.81e-16	IGP59
rs8068453	T	C	0.2382	-0.1208	0.0202	2.09e-09	IGP59
rs11847263	T	G	0.6467	-0.2631	0.0175	4.91e-51	IGP6
rs12451413	T	C	0.8041	0.1171	0.021	2.63e-08	IGP6
rs12587616	T	G	0.0172	-0.3727	0.0655	1.25e-08	IGP6
rs7789913	T	C	0.3948	-0.1618	0.017	2.13e-21	IGP6
rs7812088	A	G	0.1193	-0.198	0.0257	1.3e-14	IGP6
rs11847263	T	G	0.6467	0.2714	0.0175	2.7e-54	IGP60
rs12451413	T	C	0.8041	-0.1218	0.021	6.77e-09	IGP60
rs12587616	T	G	0.0172	0.3808	0.0654	5.78e-09	IGP60
rs7789913	T	C	0.3948	0.1566	0.017	3.69e-20	IGP60
rs7812088	A	G	0.1193	0.2041	0.0257	1.84e-15	IGP60
rs10096810	A	G	0.6274	-0.1099	0.017	9.52e-11	IGP77
rs10813951	A	G	0.7316	-0.1063	0.019	2.08e-08	IGP77
rs12986368	T	C	0.3707	0.122	0.0176	4.41e-12	IGP77
rs4902393	C	G	0.593	-0.132	0.0174	2.83e-14	IGP77
rs6583437	A	G	0.3717	-0.117	0.0174	1.91e-11	IGP77
rs10813951	A	G	0.7317	0.2289	0.0189	1.2e-33	IGP24
rs2268533	C	G	0.316	-0.1828	0.0294	5.12e-10	IGP24
rs250555	T	C	0.8604	-0.1422	0.025	1.3e-08	IGP24
rs2725391	T	C	0.46	0.1332	0.0166	9.91e-16	IGP24
rs2745851	A	G	0.3765	0.1115	0.0172	9.72e-11	IGP24
rs7621161	A	C	0.2842	-0.4307	0.0185	5.18e-120	IGP24
rs10113903	C	G	0.3169	-0.1178	0.018	5.97e-11	IGP29
rs17775791	T	C	0.7401	0.6453	0.0189	1e-200	IGP29
rs2725391	T	C	0.4597	0.1318	0.0165	1.65e-15	IGP29
rs2745851	A	G	0.3766	0.1064	0.0172	5.55e-10	IGP29
rs4686844	A	G	0.5671	-0.2021	0.0291	3.97e-12	IGP29
rs540719	T	C	0.8081	-0.1263	0.0216	4.99e-09	IGP29
rs2745851	A	G	0.3764	-0.1206	0.0172	2.3e-12	IGP39
rs3780486	T	C	0.2688	0.2075	0.019	6.73e-28	IGP39
rs5750830	A	C	0.7399	-0.3427	0.0196	9.6e-69	IGP39
rs7789913	T	C	0.3948	-0.1271	0.0169	6.07e-14	IGP39
rs9385856	T	C	0.5741	0.1361	0.0168	6.31e-16	IGP39
rs9624334	C	G	0.1443	-0.2529	0.0232	1.25e-27	IGP39
rs2745851	A	G	0.3765	-0.123	0.0172	9.4e-13	IGP40
rs3780486	T	C	0.2688	0.2144	0.019	1.46e-29	IGP40
rs5750830	A	C	0.7399	-0.3437	0.0196	7.74e-69	IGP40
rs7789913	T	C	0.3948	-0.1306	0.017	1.35e-14	IGP40
rs9385856	T	C	0.5741	0.1298	0.0169	1.4e-14	IGP40
rs9624334	C	G	0.1443	-0.2542	0.0233	8.47e-28	IGP40
rs1122979	A	G	0.1122	-0.2083	0.0271	1.48e-14	IGP45
rs17630758	A	G	0.1521	-0.1816	0.0228	1.83e-15	IGP45
rs3824459	T	C	0.0147	-0.4376	0.0752	6.02e-09	IGP45
rs6583437	A	G	0.3717	-0.1176	0.0174	1.49e-11	IGP45
rs7281587	A	G	0.2474	-0.1436	0.0193	1.13e-13	IGP45
rs909674	A	C	0.7336	-0.1937	0.0193	9.1e-24	IGP45
rs17630758	A	G	0.152	-0.3042	0.0229	3.77e-40	IGP49
rs4561508	T	C	0.1052	0.1575	0.028	1.91e-08	IGP49
rs5750830	A	C	0.7401	-0.2207	0.0198	1.02e-28	IGP49
rs6570330	A	G	0.4268	-0.1392	0.0173	7.3e-16	IGP49
rs7789913	T	C	0.3946	-0.1325	0.0171	1.04e-14	IGP49
rs9319617	T	C	0.4994	0.0971	0.017	1.06e-08	IGP49
rs17630758	A	G	0.1521	-0.161	0.0228	1.66e-12	IGP5
rs3824459	T	C	0.0147	-0.4467	0.0751	2.79e-09	IGP5
rs6421315	C	G	0.3832	-0.1051	0.0178	3.59e-09	IGP5
rs7281587	A	G	0.2474	-0.1415	0.0193	2.18e-13	IGP5
rs7812088	A	G	0.1193	-0.1963	0.0257	2.2e-14	IGP5
rs909674	A	C	0.7337	-0.1728	0.0192	2.59e-19	IGP5
rs11847263	T	G	0.6467	0.116	0.0175	3.54e-11	IGP62
rs17630758	A	G	0.152	0.2641	0.0228	3.99e-31	IGP62
rs2064056	T	C	0.2338	0.1391	0.0196	1.36e-12	IGP62
rs6421315	C	G	0.3831	0.1916	0.0178	4.7e-27	IGP62
rs8137426	T	G	0.2555	-0.216	0.0199	2.61e-27	IGP62
rs9385856	T	C	0.5744	-0.1436	0.0169	2.13e-17	IGP62
rs10903118	T	C	0.4839	-0.0922	0.0168	4e-08	IGP66
rs17630758	A	G	0.152	-0.3084	0.0228	1.2e-41	IGP66
rs2064056	T	C	0.2339	-0.1404	0.0197	9.72e-13	IGP66
rs5750830	A	C	0.7402	-0.2617	0.0197	4.05e-40	IGP66
rs6421315	C	G	0.3832	-0.1587	0.0178	4.92e-19	IGP66
rs9385856	T	C	0.5744	0.1478	0.017	2.87e-18	IGP66
rs10124479	T	G	0.6814	0.1283	0.0181	1.21e-12	IGP67
rs17630758	A	G	0.1521	-0.277	0.0229	1.35e-33	IGP67
rs2064056	T	C	0.2338	-0.1121	0.0198	1.45e-08	IGP67
rs4821897	A	G	0.2601	0.2927	0.0198	1.59e-49	IGP67
rs6421315	C	G	0.383	-0.1728	0.0179	5.08e-22	IGP67
rs9385856	T	C	0.5746	0.1424	0.017	6.79e-17	IGP67
rs10903118	T	C	0.484	-0.0925	0.0168	3.61e-08	IGP70
rs17630758	A	G	0.152	-0.3029	0.0228	2.77e-40	IGP70
rs2064056	T	C	0.2339	-0.1421	0.0197	4.94e-13	IGP70
rs5750830	A	C	0.7401	-0.254	0.0197	6.01e-38	IGP70
rs6421315	C	G	0.3832	-0.168	0.0178	3.72e-21	IGP70
rs9385856	T	C	0.5744	0.151	0.0169	5.05e-19	IGP70
rs10903118	T	C	0.484	-0.0923	0.0168	3.77e-08	IGP71
rs17630758	A	G	0.152	-0.3039	0.0228	1.64e-40	IGP71
rs2064056	T	C	0.2339	-0.1424	0.0197	4.45e-13	IGP71
rs5750830	A	C	0.7401	-0.2549	0.0197	3.46e-38	IGP71
rs6421315	C	G	0.3832	-0.1683	0.0178	3.19e-21	IGP71
rs9385856	T	C	0.5744	0.1493	0.0169	1.23e-18	IGP71
rs17630758	A	G	0.152	0.2982	0.0228	5.41e-39	IGP72
rs2064056	T	C	0.2339	0.14	0.0197	1.14e-12	IGP72
rs311438	A	G	0.0947	-0.1571	0.0285	3.75e-08	IGP72
rs5750830	A	C	0.7401	0.2539	0.0198	8.72e-38	IGP72
rs6583437	A	G	0.3716	0.1673	0.0174	7.95e-22	IGP72
rs9385856	T	C	0.5745	-0.1424	0.017	4.92e-17	IGP72
rs17630758	A	G	0.152	-0.2953	0.0229	5.23e-38	IGP9
rs3848370	C	G	0.224	0.1831	0.0336	4.93e-08	IGP9
rs4561508	T	C	0.1052	0.1631	0.028	5.7e-09	IGP9
rs4821897	A	G	0.2598	0.2151	0.0198	1.47e-27	IGP9
rs6570330	A	G	0.427	-0.1401	0.0172	4.35e-16	IGP9
rs7789913	T	C	0.3947	-0.1311	0.0171	1.89e-14	IGP9
rs17630758	A	G	0.152	-0.1806	0.0228	2.23e-15	IGP14
rs17775791	T	C	0.7398	-0.155	0.0191	4.14e-16	IGP14
rs4821897	A	G	0.2596	0.1397	0.0196	1.15e-12	IGP14
rs6421315	C	G	0.3832	-0.1016	0.0178	1.17e-08	IGP14
rs6570330	A	G	0.4272	-0.1245	0.0172	4.06e-13	IGP14
rs741706	T	C	0.5426	-0.1054	0.017	6.15e-10	IGP14
rs9319617	T	C	0.4993	0.1025	0.0169	1.26e-09	IGP14
rs2268533	C	G	0.316	-0.1621	0.0295	3.93e-08	IGP28
rs2279913	A	C	0.5211	0.098	0.0165	3.11e-09	IGP28
rs2745851	A	G	0.3765	0.096	0.0172	2.45e-08	IGP28
rs3777178	C	G	0.2152	-0.1315	0.0202	7.3e-11	IGP28
rs4074453	T	C	0.7583	-0.1697	0.0192	8.92e-19	IGP28
rs7621161	A	C	0.2841	-0.4937	0.0185	2.12e-157	IGP28
rs7812088	A	G	0.1192	0.1422	0.0256	2.81e-08	IGP28
rs10903118	T	C	0.4839	0.0971	0.0168	7.46e-09	IGP64
rs17630758	A	G	0.152	0.2794	0.0228	1.76e-34	IGP64
rs2064056	T	C	0.234	0.1305	0.0197	3.18e-11	IGP64
rs6421315	C	G	0.3832	0.1595	0.0178	3.48e-19	IGP64
rs8137426	T	G	0.2553	-0.2018	0.02	6.03e-24	IGP64
rs9319617	T	C	0.4993	-0.0942	0.0169	2.44e-08	IGP64
rs9385856	T	C	0.5745	-0.1454	0.017	1.02e-17	IGP64
rs10813951	A	G	0.7317	0.1248	0.019	4.75e-11	IGP65
rs11847263	T	G	0.6469	0.1943	0.0175	9.68e-29	IGP65
rs17630758	A	G	0.1521	0.1724	0.0227	3.39e-14	IGP65
rs2064056	T	C	0.2337	0.1188	0.0196	1.33e-09	IGP65
rs6583437	A	G	0.3717	0.1634	0.0174	6.36e-21	IGP65
rs7555518	A	T	0.5146	-0.1059	0.017	4.42e-10	IGP65
rs9385856	T	C	0.5741	-0.0933	0.0169	3.42e-08	IGP65
rs1048775	C	G	0.4895	-0.1565	0.0251	4.48e-10	IGP35
rs11215031	T	G	0.8777	-0.1503	0.0253	2.83e-09	IGP35
rs12342831	T	C	0.7328	-0.1041	0.0187	2.76e-08	IGP35
rs1529869	T	C	0.4519	-0.0925	0.017	4.96e-08	IGP35
rs2268533	C	G	0.316	0.1639	0.0295	2.89e-08	IGP35
rs2745851	A	G	0.3766	-0.1044	0.0172	1.2e-09	IGP35
rs7621161	A	C	0.284	0.4632	0.0185	1.63e-138	IGP35
rs7700895	A	T	0.2153	0.1551	0.0201	1.2e-14	IGP35
rs10758192	A	G	0.319	0.1182	0.018	5.06e-11	IGP63
rs1122979	A	G	0.1122	0.1485	0.0272	4.6e-08	IGP63
rs11847263	T	G	0.6466	0.1345	0.0176	2.07e-14	IGP63
rs17630758	A	G	0.1521	0.2337	0.0229	1.64e-24	IGP63
rs2064056	T	C	0.2338	0.1111	0.0197	1.75e-08	IGP63
rs6421315	C	G	0.383	0.1922	0.0179	5.4e-27	IGP63
rs8137426	T	G	0.2558	-0.2468	0.02	6.67e-35	IGP63
rs9385856	T	C	0.5745	-0.1351	0.017	1.96e-15	IGP63
rs10903118	T	C	0.4839	-0.0973	0.0168	7.65e-09	IGP68
rs17630758	A	G	0.1519	-0.2901	0.0229	8.07e-37	IGP68
rs2064056	T	C	0.2341	-0.1244	0.0197	2.85e-10	IGP68
rs4807942	T	C	0.8778	0.1535	0.0271	1.54e-08	IGP68
rs5750830	A	C	0.7403	-0.2142	0.0198	2.92e-27	IGP68
rs6421315	C	G	0.3832	-0.1318	0.0179	1.58e-13	IGP68
rs9319617	T	C	0.4993	0.1032	0.0169	1.13e-09	IGP68
rs9385856	T	C	0.5745	0.142	0.017	6.86e-17	IGP68
rs10813951	A	G	0.7317	-0.1768	0.019	1.57e-20	IGP69
rs10903118	T	C	0.484	-0.1181	0.0168	2.01e-12	IGP69
rs11249231	A	G	0.1008	0.1668	0.0278	1.9e-09	IGP69
rs17630758	A	G	0.152	-0.2477	0.0228	1.85e-27	IGP69
rs6583437	A	G	0.3717	-0.1121	0.0174	1.29e-10	IGP69
rs7281587	A	G	0.2476	-0.1208	0.0193	3.87e-10	IGP69
rs909674	A	C	0.7338	-0.1637	0.0192	1.74e-17	IGP69
rs9385856	T	C	0.5743	0.1127	0.017	2.97e-11	IGP69
rs10813951	A	G	0.7317	-0.1753	0.019	3.02e-20	IGP74
rs10903118	T	C	0.4841	-0.1212	0.0168	5.14e-13	IGP74
rs11249231	A	G	0.1008	0.169	0.0278	1.14e-09	IGP74
rs17630758	A	G	0.152	-0.2443	0.0228	8.53e-27	IGP74
rs6583437	A	G	0.3717	-0.1263	0.0174	4.29e-13	IGP74
rs7281587	A	G	0.2475	-0.1267	0.0193	5.13e-11	IGP74
rs909674	A	C	0.7338	-0.1573	0.0192	2.76e-16	IGP74
rs9385856	T	C	0.5742	0.117	0.0169	5e-12	IGP74
rs10813951	A	G	0.7317	-0.1759	0.019	2.26e-20	IGP75
rs10903118	T	C	0.4841	-0.121	0.0168	5.47e-13	IGP75
rs11249231	A	G	0.1008	0.1699	0.0278	9.24e-10	IGP75
rs17630758	A	G	0.152	-0.2457	0.0228	4.24e-27	IGP75
rs6583437	A	G	0.3717	-0.1272	0.0174	2.98e-13	IGP75
rs7281587	A	G	0.2476	-0.1271	0.0193	4.39e-11	IGP75
rs909674	A	C	0.7338	-0.1583	0.0192	1.78e-16	IGP75
rs9385856	T	C	0.5743	0.1164	0.0169	6.47e-12	IGP75
rs10813951	A	G	0.7317	0.1808	0.019	1.8e-21	IGP76
rs10903118	T	C	0.4841	0.1149	0.0168	6.97e-12	IGP76
rs11249231	A	G	0.1008	-0.1714	0.0277	6.26e-10	IGP76
rs17630758	A	G	0.152	0.2365	0.0228	2.81e-25	IGP76
rs6583437	A	G	0.3717	0.1433	0.0174	1.9e-16	IGP76
rs7281587	A	G	0.2475	0.1259	0.0193	6.37e-11	IGP76
rs8137426	T	G	0.2553	-0.1556	0.0199	5.79e-15	IGP76
rs9385856	T	C	0.5742	-0.1015	0.0169	1.97e-09	IGP76

## Sheet: Table S3
Additional file 1: Table S3. Estimated variance explained by SNPs and F statistics
SNP	exposure	Estimated variance explained (%)	F Statistics	nSNPs
rs1048775	IGP35	1.22407	39	8
rs11215031	IGP35	0.484976	35	8
rs12342831	IGP35	0.424378	31	8
rs1529869	IGP35	0.423853	30	8
rs2268533	IGP35	1.16126	31	8
rs2745851	IGP35	0.511774	37	8
rs7621161	IGP35	8.72566	627	8
rs7700895	IGP35	0.812833	60	8
rs10758192	IGP63	0.60702	43	8
rs1122979	IGP63	0.43933	30	8
rs11847263	IGP63	0.826755	58	8
rs17630758	IGP63	1.40871	104	8
rs2064056	IGP63	0.442226	32	8
rs6421315	IGP63	1.74591	115	8
rs8137426	IGP63	2.31905	152	8
rs9385856	IGP63	0.89234	63	8
rs10903118	IGP68	0.472874	34	8
rs17630758	IGP68	2.16835	160	8
rs2064056	IGP68	0.554938	40	8
rs4807942	IGP68	0.505491	32	8
rs5750830	IGP68	1.7642	117	8
rs6421315	IGP68	0.821165	54	8
rs9319617	IGP68	0.532511	37	8
rs9385856	IGP68	0.985817	70	8
rs10813951	IGP69	1.22729	87	8
rs10903118	IGP69	0.696666	49	8
rs11249231	IGP69	0.504358	36	8
rs17630758	IGP69	1.58169	118	8
rs6583437	IGP69	0.58695	42	8
rs7281587	IGP69	0.543705	39	8
rs909674	IGP69	1.04692	73	8
rs9385856	IGP69	0.621041	44	8
rs10813951	IGP74	1.20656	85	8
rs10903118	IGP74	0.733729	52	8
rs11249231	IGP74	0.51775	37	8
rs17630758	IGP74	1.53857	115	8
rs6583437	IGP74	0.745069	53	8
rs7281587	IGP74	0.59795	43	8
rs909674	IGP74	0.966659	67	8
rs9385856	IGP74	0.669377	48	8
rs10813951	IGP75	1.21483	86	8
rs10903118	IGP75	0.73131	52	8
rs11249231	IGP75	0.523279	37	8
rs17630758	IGP75	1.55625	116	8
rs6583437	IGP75	0.755725	53	8
rs7281587	IGP75	0.601895	43	8
rs909674	IGP75	0.978989	68	8
rs9385856	IGP75	0.662489	47	8
rs10813951	IGP76	1.28345	91	8
rs10903118	IGP76	0.659433	47	8
rs11249231	IGP76	0.53256	38	8
rs17630758	IGP76	1.44189	108	8
rs6583437	IGP76	0.95914	68	8
rs7281587	IGP76	0.590423	43	8
rs8137426	IGP76	0.920622	61	8
rs9385856	IGP76	0.503768	36	8
rs17630758	IGP14	0.840824	63	7
rs17775791	IGP14	0.924943	66	7
rs4821897	IGP14	0.750229	51	7
rs6421315	IGP14	0.487963	33	7
rs6570330	IGP14	0.758583	52	7
rs741706	IGP14	0.551426	38	7
rs9319617	IGP14	0.525312	37	7
rs2268533	IGP28	1.1359	30	7
rs2279913	IGP28	0.479345	35	7
rs2745851	IGP28	0.432687	31	7
rs3777178	IGP28	0.584094	42	7
rs4074453	IGP28	1.05563	78	7
rs7621161	IGP28	9.91471	712	7
rs7812088	IGP28	0.424603	31	7
rs10903118	IGP64	0.470932	33	7
rs17630758	IGP64	2.01244	150	7
rs2064056	IGP64	0.610514	44	7
rs6421315	IGP64	1.2026	80	7
rs8137426	IGP64	1.54848	102	7
rs9319617	IGP64	0.443681	31	7
rs9385856	IGP64	1.03359	73	7
rs10813951	IGP65	0.611523	43	7
rs11847263	IGP65	1.72469	123	7
rs17630758	IGP65	0.766617	58	7
rs2064056	IGP65	0.505499	37	7
rs6583437	IGP65	1.24708	88	7
rs7555518	IGP65	0.560262	39	7
rs9385856	IGP65	0.425685	30	7
rs17630758	IGP5	0.668583	50	6
rs3824459	IGP5	0.578026	35	6
rs6421315	IGP5	0.522162	35	6
rs7281587	IGP5	0.745602	54	6
rs7812088	IGP5	0.809728	58	6
rs909674	IGP5	1.16683	81	6
rs17630758	IGP9	2.248	166	6
rs3848370	IGP9	1.16551	30	6
rs4561508	IGP9	0.500818	34	6
rs4821897	IGP9	1.7795	118	6
rs6570330	IGP9	0.960481	66	6
rs7789913	IGP9	0.821246	59	6
rs10813951	IGP24	2.05719	147	6
rs2268533	IGP24	1.44453	39	6
rs250555	IGP24	0.485752	32	6
rs2725391	IGP24	0.881434	64	6
rs2745851	IGP24	0.583689	42	6
rs7621161	IGP24	7.54737	542	6
rs10113903	IGP29	0.600796	43	6
rs17775791	IGP29	16.0195	1166	6
rs2725391	IGP29	0.862919	64	6
rs2745851	IGP29	0.53157	38	6
rs4686844	IGP29	2.00544	48	6
rs540719	IGP29	0.49474	34	6
rs2745851	IGP39	0.682779	49	6
rs3780486	IGP39	1.69251	119	6
rs5750830	IGP39	4.52034	306	6
rs7789913	IGP39	0.771964	57	6
rs9385856	IGP39	0.905819	66	6
rs9624334	IGP39	1.57949	119	6
rs2745851	IGP40	0.7103	51	6
rs3780486	IGP40	1.80695	127	6
rs5750830	IGP40	4.54676	308	6
rs7789913	IGP40	0.815065	59	6
rs9385856	IGP40	0.8239	59	6
rs9624334	IGP40	1.59577	119	6
rs1122979	IGP45	0.864403	59	6
rs17630758	IGP45	0.85062	63	6
rs3824459	IGP45	0.554716	34	6
rs6583437	IGP45	0.645958	46	6
rs7281587	IGP45	0.767897	55	6
rs909674	IGP45	1.4665	101	6
rs17630758	IGP49	2.38555	176	6
rs4561508	IGP49	0.467017	32	6
rs5750830	IGP49	1.87384	124	6
rs6570330	IGP49	0.948067	65	6
rs7789913	IGP49	0.838805	60	6
rs9319617	IGP49	0.47142	33	6
rs11847263	IGP62	0.614883	44	6
rs17630758	IGP62	1.79807	134	6
rs2064056	IGP62	0.69322	50	6
rs6421315	IGP62	1.73519	116	6
rs8137426	IGP62	1.77498	118	6
rs9385856	IGP62	1.00822	72	6
rs10903118	IGP66	0.424601	30	6
rs17630758	IGP66	2.45187	183	6
rs2064056	IGP66	0.706448	51	6
rs5750830	IGP66	2.63406	176	6
rs6421315	IGP66	1.19057	79	6
rs9385856	IGP66	1.06806	76	6
rs10124479	IGP67	0.714712	50	6
rs17630758	IGP67	1.97908	146	6
rs2064056	IGP67	0.450223	32	6
rs4821897	IGP67	3.29753	219	6
rs6421315	IGP67	1.41124	93	6
rs9385856	IGP67	0.991318	70	6
rs10903118	IGP70	0.427374	30	6
rs17630758	IGP70	2.3652	176	6
rs2064056	IGP70	0.723659	52	6
rs5750830	IGP70	2.48196	166	6
rs6421315	IGP70	1.33419	89	6
rs9385856	IGP70	1.11481	80	6
rs10903118	IGP71	0.425528	30	6
rs17630758	IGP71	2.38084	178	6
rs2064056	IGP71	0.726718	52	6
rs5750830	IGP71	2.49958	167	6
rs6421315	IGP71	1.33896	89	6
rs9385856	IGP71	1.08985	78	6
rs17630758	IGP72	2.29237	171	6
rs2064056	IGP72	0.702428	51	6
rs311438	IGP72	0.42318	30	6
rs5750830	IGP72	2.48	164	6
rs6583437	IGP72	1.30718	92	6
rs9385856	IGP72	0.991379	70	6
rs11847263	IGP6	3.16314	226	5
rs12451413	IGP6	0.432004	31	5
rs12587616	IGP6	0.469615	32	5
rs7789913	IGP6	1.25102	91	5
rs7812088	IGP6	0.823813	59	5
rs1122979	IGP15	0.813078	56	5
rs2745851	IGP15	0.420203	30	5
rs3777178	IGP15	0.663938	48	5
rs4074453	IGP15	1.41682	105	5
rs6764279	IGP15	10.101	757	5
rs11847263	IGP46	3.21868	230	5
rs12451413	IGP46	0.43884	32	5
rs12587616	IGP46	0.460337	32	5
rs7789913	IGP46	1.2571	91	5
rs7812088	IGP46	0.737181	53	5
rs17630758	IGP54	0.706952	53	5
rs3864327	IGP54	1.15759	30	5
rs6570330	IGP54	0.593287	41	5
rs8137426	IGP54	0.627706	42	5
rs9319617	IGP54	0.62496	44	5
rs11847263	IGP59	3.62057	259	5
rs12587616	IGP59	0.680365	47	5
rs7789913	IGP59	1.39394	101	5
rs7812088	IGP59	0.910002	66	5
rs8068453	IGP59	0.529598	36	5
rs11847263	IGP60	3.36586	241	5
rs12451413	IGP60	0.467379	34	5
rs12587616	IGP60	0.49025	34	5
rs7789913	IGP60	1.1719	85	5
rs7812088	IGP60	0.875355	63	5
rs10096810	IGP77	0.564693	42	5
rs10813951	IGP77	0.443765	31	5
rs12986368	IGP77	0.694432	48	5
rs4902393	IGP77	0.84106	58	5
rs6583437	IGP77	0.639383	45	5
rs10483775	IGP2	0.630218	46	4
rs11847263	IGP2	3.40273	243	4
rs7789913	IGP2	1.13773	82	4
rs7812088	IGP2	1.3165	95	4
rs17303508	IGP7	0.421618	30	4
rs2834838	IGP7	0.431127	30	4
rs4074453	IGP7	0.646463	47	4
rs7865745	IGP7	0.462111	33	4
rs10096810	IGP13	0.467589	34	4
rs10813951	IGP13	1.22065	86	4
rs17775791	IGP13	1.42296	102	4
rs7758383	IGP13	0.782356	56	4
rs10813951	IGP17	2.0698	146	4
rs250555	IGP17	0.57525	38	4
rs2725391	IGP17	0.495791	36	4
rs7621161	IGP17	1.50892	108	4
rs10813951	IGP26	2.00008	141	4
rs250555	IGP26	0.57525	38	4
rs2725391	IGP26	0.635467	46	4
rs7621161	IGP26	3.21422	231	4
rs10124479	IGP31	0.609494	44	4
rs2526378	IGP31	0.493258	34	4
rs2659005	IGP31	1.72967	53	4
rs7621161	IGP31	1.64014	118	4
rs17630758	IGP34	0.490492	37	4
rs2309748	IGP34	0.501556	35	4
rs4821897	IGP34	1.96295	134	4
rs6570330	IGP34	0.480773	34	4
rs10113903	IGP36	1.54	110	4
rs2745851	IGP36	0.588935	42	4
rs6001585	IGP36	0.481423	35	4
rs6764279	IGP36	0.630299	47	4
rs10113903	IGP37	1.53347	109	4
rs1122979	IGP37	0.447901	31	4
rs2745851	IGP37	0.722985	52	4
rs6764279	IGP37	2.24353	168	4
rs10113903	IGP38	1.57944	113	4
rs1122979	IGP38	0.437806	30	4
rs2745851	IGP38	0.727653	52	4
rs6764279	IGP38	2.25885	169	4
rs10483775	IGP42	0.651817	47	4
rs11847263	IGP42	3.66185	262	4
rs7789913	IGP42	1.2004	87	4
rs7812088	IGP42	1.29868	94	4
rs2063112	IGP47	0.451113	32	4
rs4074453	IGP47	0.712317	52	4
rs6764279	IGP47	0.921495	68	4
rs7281587	IGP47	0.66151	47	4
rs17776120	IGP52	1.35465	42	4
rs3795464	IGP52	0.440204	31	4
rs7789913	IGP52	0.650743	47	4
rs874232	IGP52	0.657049	48	4
rs10096810	IGP53	0.44268	33	4
rs10813951	IGP53	1.50407	106	4
rs17775791	IGP53	0.613821	44	4
rs7758383	IGP53	0.70085	50	4
rs10096810	IGP55	0.406204	30	4
rs2067749	IGP55	0.566365	41	4
rs3824459	IGP55	0.711219	43	4
rs7812088	IGP55	0.411276	30	4
rs11847263	IGP58	3.52602	252	4
rs12587616	IGP58	0.530436	36	4
rs7789913	IGP58	1.20799	86	4
rs7812088	IGP58	0.596621	43	4
rs17776120	IGP73	1.31191	41	4
rs3795464	IGP73	0.459618	33	4
rs7789913	IGP73	0.694964	50	4
rs874232	IGP73	0.640108	47	4
rs17630758	IGP10	1.40674	106	3
rs10813950	IGP8	0.627317	44	3
rs4074453	IGP8	1.69601	123	3
rs7621161	IGP8	0.940011	66	3
rs4821897	IGP10	0.870929	59	3
rs9385856	IGP10	0.547423	39	3
rs11650354	IGP11	0.528065	38	3
rs11847263	IGP11	2.50608	177	3
rs6421315	IGP11	0.677311	45	3
rs17775791	IGP12	1.08407	78	3
rs7789913	IGP12	0.716971	52	3
rs874232	IGP12	0.69861	52	3
rs3742597	IGP21	0.878985	64	3
rs6583437	IGP21	0.725146	52	3
rs7621161	IGP21	0.493988	36	3
rs10813951	IGP22	1.21759	87	3
rs7621161	IGP22	1.30362	94	3
rs909674	IGP22	1.35013	95	3
rs17775791	IGP30	1.45308	105	3
rs4821897	IGP30	1.38156	95	3
rs9385856	IGP30	0.465884	34	3
rs11215031	IGP32	0.54685	40	3
rs2161318	IGP32	0.422038	31	3
rs7621161	IGP32	6.78982	493	3
rs17630758	IGP50	1.44633	109	3
rs4821897	IGP50	0.912136	62	3
rs9385856	IGP50	0.550498	39	3
rs11650354	IGP51	0.515125	37	3
rs11847263	IGP51	2.39006	169	3
rs6421315	IGP51	0.622994	41	3
rs10813951	IGP57	1.29943	92	3
rs17775791	IGP57	0.606221	44	3
rs7758383	IGP57	0.672737	48	3
rs11847263	IGP16	1.66703	120	2
rs6583437	IGP16	0.425049	30	2
rs2834845	IGP27	0.504725	36	2
rs7621161	IGP27	0.568314	40	2
rs11847263	IGP61	3.12239	223	2
rs6583437	IGP61	0.984743	70	2
rs8137426	IGP18	0.57887	39	1
rs12986368	IGP19	0.624564	44	1
rs7621161	IGP23	2.59139	186	1
rs7621161	IGP25	0.723878	52	1
rs10813951	IGP3	0.900198	64	1
rs7599083	IGP33	0.446874	31	1
rs10813951	IGP43	0.721049	51	1
rs4074453	IGP48	1.73886	126	1
rs1122979	IGP56	0.528016	36	1
Estimated variance explained (%) was calculated as: R²= (reported GWAS effect)² ´ 2 ´ minor allele frequency ´ (1 - minor allele frequency) / variance of trait. F statistics per variant was calculated as:(Sample size-2) × R2/(1-R2).

## Sheet: Table S4
Additional file 1: Table S4. Association of genetically predicted IgG N-glycosylation traits with the risk of COVID-19 susceptibility by different Mendelian randomization approaches.
Outcomes	Exposure	MR methods	Number of SNPs*	OR (95% CI)	FDR*
COVID19_C2	IGP2	MR Egger	4	0.98 (0.86, 1.12)	0.951
COVID19_C2	IGP2	IVW	4	1.00 (0.97, 1.03)	0.914
COVID19_C2	IGP2	Weighted median	4	1.01 (0.98, 1.04)	0.757
COVID19_C2	IGP5	Weighted median	6	0.94 (0.90, 0.98)	0.042
COVID19_C2	IGP5	IVW	6	0.95 (0.92, 0.99)	0.074
COVID19_C2	IGP5	MR Egger	6	0.96 (0.85, 1.09)	0.951
COVID19_C2	IGP6	IVW	5	1.00 (0.97, 1.03)	0.914
COVID19_C2	IGP6	Weighted median	5	1.01 (0.98, 1.04)	0.737
COVID19_C2	IGP6	MR Egger	5	1.02 (0.91, 1.13)	0.951
COVID19_C2	IGP7	IVW	4	0.99 (0.92, 1.08)	0.93
COVID19_C2	IGP7	Weighted median	4	1.01 (0.95, 1.08)	0.815
COVID19_C2	IGP7	MR Egger	4	1.20 (0.80, 1.80)	0.951
COVID19_C2	IGP8	IVW	3	0.97 (0.92, 1.03)	0.601
COVID19_C2	IGP8	Weighted median	3	0.99 (0.95, 1.03)	0.737
COVID19_C2	IGP8	MR Egger	3	1.14 (0.98, 1.33)	0.951
COVID19_C2	IGP9	MR Egger	6	0.89 (0.78, 1.01)	0.903
COVID19_C2	IGP9	IVW	6	0.98 (0.94, 1.02)	0.601
COVID19_C2	IGP9	Weighted median	6	0.98 (0.95, 1.01)	0.295
COVID19_C2	IGP10	MR Egger	3	0.90 (0.67, 1.19)	0.951
COVID19_C2	IGP10	IVW	3	0.95 (0.89, 1.02)	0.427
COVID19_C2	IGP10	Weighted median	3	0.95 (0.90, 1.00)	0.163
COVID19_C2	IGP11	IVW	3	1.01 (0.99, 1.02)	0.733
COVID19_C2	IGP11	MR Egger	3	1.01 (0.91, 1.13)	0.951
COVID19_C2	IGP11	Weighted median	3	1.01 (0.98, 1.04)	0.737
COVID19_C2	IGP12	MR Egger	3	0.90 (0.70, 1.17)	0.951
COVID19_C2	IGP12	IVW	3	1.01 (0.99, 1.04)	0.627
COVID19_C2	IGP12	Weighted median	3	1.01 (0.97, 1.06)	0.737
COVID19_C2	IGP13	MR Egger	4	0.96 (0.74, 1.24)	0.951
COVID19_C2	IGP13	Weighted median	4	1.02 (0.97, 1.07)	0.658
COVID19_C2	IGP13	IVW	4	1.03 (0.98, 1.09)	0.58
COVID19_C2	IGP14	MR Egger	7	0.85 (0.70, 1.02)	0.903
COVID19_C2	IGP14	IVW	7	0.98 (0.94, 1.02)	0.601
COVID19_C2	IGP14	Weighted median	7	0.99 (0.95, 1.03)	0.781
COVID19_C2	IGP15	MR Egger	5	1.00 (0.97, 1.03)	0.964
COVID19_C2	IGP15	IVW	5	1.01 (1, 1.03)	0.399
COVID19_C2	IGP15	Weighted median	5	1.01 (0.99, 1.03)	0.583
COVID19_C2	IGP16	IVW	2	1.01 (0.99, 1.02)	0.626
COVID19_C2	IGP17	IVW	4	1.03 (1, 1.07)	0.33
COVID19_C2	IGP17	Weighted median	4	1.03 (0.99, 1.07)	0.367
COVID19_C2	IGP17	MR Egger	4	1.13 (1.02, 1.25)	0.903
COVID19_C2	IGP21	MR Egger	3	0.98 (0.70, 1.38)	0.968
COVID19_C2	IGP21	IVW	3	1.01 (0.99, 1.03)	0.601
COVID19_C2	IGP21	Weighted median	3	1.01 (0.96, 1.06)	0.813
COVID19_C2	IGP22	IVW	3	1.06 (1.02, 1.11)	0.059
COVID19_C2	IGP22	Weighted median	3	1.08 (1.03, 1.12)	0.042
COVID19_C2	IGP22	MR Egger	3	1.78 (0.17, 19.15)	0.951
COVID19_C2	IGP24	IVW	6	1.01 (0.98, 1.03)	0.713
COVID19_C2	IGP24	Weighted median	6	1.01 (0.99, 1.03)	0.568
COVID19_C2	IGP24	MR Egger	6	1.02 (0.96, 1.08)	0.951
COVID19_C2	IGP26	IVW	4	1.02 (0.99, 1.06)	0.425
COVID19_C2	IGP26	Weighted median	4	1.02 (0.99, 1.05)	0.404
COVID19_C2	IGP26	MR Egger	4	1.06 (0.95, 1.18)	0.951
COVID19_C2	IGP27	IVW	2	1.05 (1, 1.11)	0.173
COVID19_C2	IGP28	IVW	7	1.01 (0.98, 1.03)	0.805
COVID19_C2	IGP28	MR Egger	7	1.01 (0.97, 1.05)	0.951
COVID19_C2	IGP28	Weighted median	7	1.01 (0.99, 1.03)	0.671
COVID19_C2	IGP29	IVW	6	1.00 (0.98, 1.02)	0.914
COVID19_C2	IGP29	MR Egger	6	1.00 (0.97, 1.03)	0.951
COVID19_C2	IGP29	Weighted median	6	1.00 (0.99, 1.02)	0.98
COVID19_C2	IGP30	IVW	3	1.03 (0.97, 1.10)	0.601
COVID19_C2	IGP30	Weighted median	3	1.03 (0.99, 1.08)	0.401
COVID19_C2	IGP30	MR Egger	3	1.14 (0.88, 1.47)	0.951
COVID19_C2	IGP31	IVW	4	0.99 (0.94, 1.04)	0.825
COVID19_C2	IGP31	Weighted median	4	0.99 (0.95, 1.03)	0.813
COVID19_C2	IGP31	MR Egger	4	1.1 (0.95, 1.27)	0.951
COVID19_C2	IGP32	IVW	3	1.01 (0.97, 1.04)	0.896
COVID19_C2	IGP32	MR Egger	3	1.01 (0.91, 1.11)	0.964
COVID19_C2	IGP32	Weighted median	3	1.01 (0.98, 1.03)	0.737
COVID19_C2	IGP34	MR Egger	4	0.84 (0.75, 0.94)	0.903
COVID19_C2	IGP34	Weighted median	4	0.95 (0.91, 0.99)	0.113
COVID19_C2	IGP34	IVW	4	0.97 (0.90, 1.03)	0.601
COVID19_C2	IGP35	MR Egger	7	0.99 (0.94, 1.05)	0.951
COVID19_C2	IGP35	Weighted median	7	0.99 (0.97, 1.01)	0.737
COVID19_C2	IGP35	IVW	7	1.00 (0.97, 1.03)	0.914
COVID19_C2	IGP36	MR Egger	4	0.92 (0.71, 1.18)	0.951
COVID19_C2	IGP36	IVW	4	0.94 (0.90, 0.98)	0.062
COVID19_C2	IGP36	Weighted median	4	0.95 (0.91, 0.99)	0.098
COVID19_C2	IGP37	IVW	4	0.96 (0.93, 0.99)	0.095
COVID19_C2	IGP37	Weighted median	4	0.98 (0.95, 1.02)	0.484
COVID19_C2	IGP37	MR Egger	4	1.00 (0.85, 1.17)	0.994
COVID19_C2	IGP38	IVW	4	0.96 (0.93, 0.99)	0.095
COVID19_C2	IGP38	Weighted median	4	0.98 (0.95, 1.02)	0.484
COVID19_C2	IGP38	MR Egger	4	1.00 (0.85, 1.17)	0.994
COVID19_C2	IGP39	MR Egger	6	0.92 (0.88, 0.97)	0.903
COVID19_C2	IGP39	Weighted median	6	0.96 (0.93, 0.98)	0.042
COVID19_C2	IGP39	IVW	6	0.97 (0.95, 0.99)	0.066
COVID19_C2	IGP40	MR Egger	6	0.92 (0.88, 0.97)	0.903
COVID19_C2	IGP40	Weighted median	6	0.96 (0.93, 0.98)	0.042
COVID19_C2	IGP40	IVW	6	0.97 (0.95, 0.99)	0.062
COVID19_C2	IGP42	MR Egger	4	0.99 (0.87, 1.12)	0.951
COVID19_C2	IGP42	IVW	4	1.00 (0.97, 1.03)	0.914
COVID19_C2	IGP42	Weighted median	4	1.01 (0.98, 1.04)	0.737
COVID19_C2	IGP45	Weighted median	6	0.94 (0.91, 0.98)	0.042
COVID19_C2	IGP45	IVW	6	0.95 (0.92, 0.98)	0.019
COVID19_C2	IGP45	MR Egger	6	0.97 (0.87, 1.08)	0.951
COVID19_C2	IGP46	IVW	5	1.00 (0.97, 1.03)	0.914
COVID19_C2	IGP46	Weighted median	5	1.01 (0.98, 1.04)	0.737
COVID19_C2	IGP46	MR Egger	5	1.02 (0.92, 1.13)	0.951
COVID19_C2	IGP47	IVW	4	1.02 (0.98, 1.06)	0.613
COVID19_C2	IGP47	Weighted median	4	1.02 (0.97, 1.06)	0.702
COVID19_C2	IGP47	MR Egger	4	1.14 (0.91, 1.43)	0.951
COVID19_C2	IGP49	MR Egger	6	0.92 (0.83, 1.02)	0.903
COVID19_C2	IGP49	IVW	6	0.98 (0.95, 1.02)	0.65
COVID19_C2	IGP49	Weighted median	6	0.98 (0.94, 1.01)	0.371
COVID19_C2	IGP50	MR Egger	3	0.90 (0.68, 1.18)	0.951
COVID19_C2	IGP50	IVW	3	0.95 (0.89, 1.02)	0.425
COVID19_C2	IGP50	Weighted median	3	0.95 (0.91, 1.00)	0.132
COVID19_C2	IGP51	IVW	3	1.01 (0.99, 1.02)	0.739
COVID19_C2	IGP51	MR Egger	3	1.01 (0.91, 1.13)	0.951
COVID19_C2	IGP51	Weighted median	3	1.01 (0.97, 1.05)	0.737
COVID19_C2	IGP52	MR Egger	4	0.97 (0.82, 1.16)	0.951
COVID19_C2	IGP52	Weighted median	4	1.00 (0.96, 1.05)	0.98
COVID19_C2	IGP52	IVW	4	1.01 (0.99, 1.03)	0.518
COVID19_C2	IGP53	Weighted median	4	1.03 (0.98, 1.08)	0.404
COVID19_C2	IGP53	IVW	4	1.04 (0.99, 1.10)	0.418
COVID19_C2	IGP53	MR Egger	4	1.07 (0.83, 1.38)	0.951
COVID19_C2	IGP54	IVW	5	0.98 (0.93, 1.03)	0.601
COVID19_C2	IGP54	MR Egger	5	1.00 (0.76, 1.30)	0.996
COVID19_C2	IGP54	Weighted median	5	1.00 (0.96, 1.05)	0.986
COVID19_C2	IGP55	IVW	4	0.97 (0.90, 1.03)	0.601
COVID19_C2	IGP55	Weighted median	4	1.01 (0.95, 1.07)	0.913
COVID19_C2	IGP55	MR Egger	4	1.06 (0.97, 1.15)	0.951
COVID19_C2	IGP57	Weighted median	3	1.01 (0.97, 1.06)	0.737
COVID19_C2	IGP57	IVW	3	1.03 (0.97, 1.09)	0.601
COVID19_C2	IGP57	MR Egger	3	1.27 (1.04, 1.55)	0.903
COVID19_C2	IGP58	MR Egger	4	0.97 (0.85, 1.11)	0.951
COVID19_C2	IGP58	Weighted median	4	0.99 (0.96, 1.02)	0.737
COVID19_C2	IGP58	IVW	4	1.00 (0.97, 1.03)	0.984
COVID19_C2	IGP59	MR Egger	5	0.98 (0.90, 1.07)	0.951
COVID19_C2	IGP59	Weighted median	5	0.99 (0.96, 1.02)	0.737
COVID19_C2	IGP59	IVW	5	1.00 (0.98, 1.03)	0.914
COVID19_C2	IGP60	MR Egger	5	0.99 (0.89, 1.09)	0.951
COVID19_C2	IGP60	Weighted median	5	0.99 (0.96, 1.02)	0.737
COVID19_C2	IGP60	IVW	5	1.00 (0.98, 1.03)	0.914
COVID19_C2	IGP61	IVW	2	1.00 (0.98, 1.01)	0.652
COVID19_C2	IGP62	Weighted median	6	1.02 (0.99, 1.06)	0.39
COVID19_C2	IGP62	IVW	6	1.03 (0.99, 1.06)	0.421
COVID19_C2	IGP62	MR Egger	6	1.1 (0.96, 1.25)	0.903
COVID19_C2	IGP63	IVW	8	1.02 (0.98, 1.06)	0.601
COVID19_C2	IGP63	Weighted median	8	1.03 (0.99, 1.06)	0.324
COVID19_C2	IGP63	MR Egger	8	1.12 (0.98, 1.27)	0.903
COVID19_C2	IGP64	Weighted median	7	1.02 (0.99, 1.06)	0.404
COVID19_C2	IGP64	IVW	7	1.03 (0.99, 1.06)	0.382
COVID19_C2	IGP64	MR Egger	7	1.08 (0.98, 1.19)	0.903
COVID19_C2	IGP65	MR Egger	6	0.98 (0.82, 1.18)	0.951
COVID19_C2	IGP65	Weighted median	6	1.00 (0.96, 1.04)	0.942
COVID19_C2	IGP65	IVW	6	1.02 (0.98, 1.07)	0.547
COVID19_C2	IGP66	MR Egger	6	0.93 (0.86, 0.99)	0.903
COVID19_C2	IGP66	IVW	6	0.97 (0.95, 1.00)	0.337
COVID19_C2	IGP66	Weighted median	6	0.97 (0.94, 1.00)	0.113
COVID19_C2	IGP67	MR Egger	6	0.91 (0.82, 1.00)	0.903
COVID19_C2	IGP67	Weighted median	6	0.96 (0.93, 0.99)	0.098
COVID19_C2	IGP67	IVW	6	0.98 (0.94, 1.02)	0.547
COVID19_C2	IGP68	MR Egger	8	0.93 (0.85, 1.01)	0.903
COVID19_C2	IGP68	IVW	8	0.98 (0.95, 1.01)	0.485
COVID19_C2	IGP68	Weighted median	8	0.98 (0.95, 1.01)	0.404
COVID19_C2	IGP69	MR Egger	8	0.88 (0.79, 0.98)	0.903
COVID19_C2	IGP69	Weighted median	8	0.95 (0.92, 0.99)	0.079
COVID19_C2	IGP69	IVW	8	0.96 (0.93, 0.99)	0.071
COVID19_C2	IGP70	MR Egger	6	0.93 (0.86, 1.00)	0.903
COVID19_C2	IGP70	Weighted median	6	0.97 (0.94, 1.00)	0.159
COVID19_C2	IGP70	IVW	6	0.98 (0.95, 1.01)	0.371
COVID19_C2	IGP71	MR Egger	6	0.93 (0.86, 1.00)	0.903
COVID19_C2	IGP71	Weighted median	6	0.97 (0.94, 1.00)	0.132
COVID19_C2	IGP71	IVW	6	0.98 (0.95, 1.01)	0.369
COVID19_C2	IGP72	IVW	6	1.03 (1.01, 1.06)	0.088
COVID19_C2	IGP72	Weighted median	6	1.04 (1.01, 1.07)	0.079
COVID19_C2	IGP72	MR Egger	6	1.07 (0.98, 1.18)	0.903
COVID19_C2	IGP73	MR Egger	4	0.97 (0.81, 1.17)	0.951
COVID19_C2	IGP73	Weighted median	4	1.00 (0.96, 1.05)	0.98
COVID19_C2	IGP73	IVW	4	1.01 (0.99, 1.03)	0.516
COVID19_C2	IGP74	MR Egger	8	0.88 (0.77, 0.99)	0.903
COVID19_C2	IGP74	Weighted median	8	0.95 (0.92, 0.99)	0.08
COVID19_C2	IGP74	IVW	8	0.96 (0.93, 0.99)	0.088
COVID19_C2	IGP75	MR Egger	8	0.88 (0.78, 0.99)	0.903
COVID19_C2	IGP75	Weighted median	8	0.95 (0.92, 0.99)	0.079
COVID19_C2	IGP75	IVW	8	0.96 (0.93, 0.99)	0.088
COVID19_C2	IGP76	IVW	8	1.04 (1.01, 1.08)	0.074
COVID19_C2	IGP76	Weighted median	8	1.05 (1.01, 1.09)	0.079
COVID19_C2	IGP76	MR Egger	8	1.15 (1.02, 1.28)	0.903
COVID19_C2	IGP77	IVW	4	0.94 (0.89, 0.99)	0.091
COVID19_C2	IGP77	Weighted median	4	0.94 (0.89, 1.00)	0.155
COVID19_C2	IGP77	MR Egger	4	1.89 (0.86, 4.16)	0.903
IVW, inverse-variance weighted; OR, odds ratio; SNP, single nucleotide polymorphism; CI: Confidence intervals; *FDR: false discovery rate and the Bold indicated statistical significance; *Number of SNPs retained for this analysis.

## Sheet: Table S5
Additional file 1: Table S5. Association of genetically predicted IgG N-glycosylation traits with the risk of COVID-19 hospitalization by different Mendelian randomization approaches.
Outcome	Exposure	MR methods	Number of SNPs*	OR (95% CI)	FDR*
COVID19_B2	IGP2	IVW	4	0.96 (0.89, 1.04)	0.601
COVID19_B2	IGP2	Weighted median	4	1.02 (0.95, 1.10)	0.737
COVID19_B2	IGP2	MR Egger	4	1.09 (0.85, 1.40)	0.951
COVID19_B2	IGP5	Weighted median	6	0.96 (0.88, 1.05)	0.619
COVID19_B2	IGP5	IVW	6	0.96 (0.87, 1.05)	0.626
COVID19_B2	IGP5	MR Egger	6	1.05 (0.78, 1.41)	0.951
COVID19_B2	IGP6	IVW	5	0.97 (0.90, 1.04)	0.601
COVID19_B2	IGP6	MR Egger	5	1.08 (0.86, 1.36)	0.951
COVID19_B2	IGP6	Weighted median	5	1.00 (0.93, 1.08)	0.986
COVID19_B2	IGP7	Weighted median	4	0.90 (0.79, 1.03)	0.305
COVID19_B2	IGP7	IVW	4	0.92 (0.82, 1.03)	0.419
COVID19_B2	IGP7	MR Egger	4	1.15 (0.64, 2.03)	0.951
COVID19_B2	IGP8	Weighted median	3	0.88 (0.80, 0.96)	0.079
COVID19_B2	IGP8	IVW	3	0.89 (0.80, 0.99)	0.173
COVID19_B2	IGP8	MR Egger	3	1.17 (0.83, 1.65)	0.951
COVID19_B2	IGP9	Weighted median	6	0.93 (0.87, 1.00)	0.163
COVID19_B2	IGP9	IVW	6	0.96 (0.89, 1.04)	0.601
COVID19_B2	IGP9	MR Egger	6	1.13 (0.86, 1.48)	0.951
COVID19_B2	IGP10	Weighted median	3	0.96 (0.87, 1.06)	0.618
COVID19_B2	IGP10	IVW	3	0.97 (0.88, 1.08)	0.805
COVID19_B2	IGP10	MR Egger	3	1.16 (0.85, 1.58)	0.951
COVID19_B2	IGP11	Weighted median	3	1.02 (0.93, 1.11)	0.764
COVID19_B2	IGP11	IVW	3	0.99 (0.91, 1.08)	0.914
COVID19_B2	IGP11	MR Egger	3	1.16 (0.88, 1.53)	0.951
COVID19_B2	IGP12	IVW	3	0.88 (0.84, 0.93)	1.02e-05
COVID19_B2	IGP12	Weighted median	3	0.88 (0.80, 0.97)	0.098
COVID19_B2	IGP12	MR Egger	3	0.74 (0.42, 1.28)	0.951
COVID19_B2	IGP13	IVW	4	0.99 (0.88, 1.12)	0.914
COVID19_B2	IGP13	MR Egger	4	0.76 (0.48, 1.20)	0.951
COVID19_B2	IGP13	Weighted median	4	1.00 (0.90, 1.10)	0.98
COVID19_B2	IGP14	Weighted median	7	0.88 (0.81, 0.95)	0.042
COVID19_B2	IGP14	IVW	7	0.92 (0.85, 0.99)	0.105
COVID19_B2	IGP14	MR Egger	7	0.95 (0.64, 1.43)	0.951
COVID19_B2	IGP15	Weighted median	5	1.06 (1.01, 1.10)	0.079
COVID19_B2	IGP15	IVW	5	1.05 (1.00, 1.11)	0.148
COVID19_B2	IGP15	MR Egger	5	1.10 (1.01, 1.20)	0.903
COVID19_B2	IGP16	IVW	2	0.98 (0.82, 1.16)	0.914
COVID19_B2	IGP17	Weighted median	4	1.06 (0.98, 1.15)	0.319
COVID19_B2	IGP17	IVW	4	1.07 (0.99, 1.16)	0.369
COVID19_B2	IGP17	MR Egger	4	1.15 (0.83, 1.60)	0.951
COVID19_B2	IGP21	Weighted median	3	0.97 (0.85, 1.10)	0.737
COVID19_B2	IGP21	IVW	3	1.02 (0.82, 1.26)	0.914
COVID19_B2	IGP21	MR Egger	3	0.56 (0.07, 4.21)	0.951
COVID19_B2	IGP22	IVW	3	1.12 (1.06, 1.19)	0.004
COVID19_B2	IGP22	Weighted median	3	1.10 (1.01, 1.20)	0.113
COVID19_B2	IGP22	MR Egger	3	1.28 (0.03, 48.17)	0.964
COVID19_B2	IGP24	Weighted median	6	1.06 (1.02, 1.11)	0.077
COVID19_B2	IGP24	IVW	6	1.03 (0.98, 1.09)	0.511
COVID19_B2	IGP24	MR Egger	6	1.13 (1.05, 1.23)	0.903
COVID19_B2	IGP26	Weighted median	4	1.08 (1.01, 1.14)	0.098
COVID19_B2	IGP26	IVW	4	1.07 (1.01, 1.13)	0.146
COVID19_B2	IGP26	MR Egger	4	1.19 (1.01, 1.40)	0.903
COVID19_B2	IGP27	IVW	2	1.14 (0.86, 1.50)	0.601
COVID19_B2	IGP28	Weighted median	7	1.06 (1.02, 1.10)	0.079
COVID19_B2	IGP28	IVW	7	1.04 (0.99, 1.09)	0.418
COVID19_B2	IGP28	MR Egger	7	1.08 (0.99, 1.18)	0.903
COVID19_B2	IGP29	IVW	6	1.04 (1.01, 1.07)	0.088
COVID19_B2	IGP29	Weighted median	6	1.04 (1.00, 1.07)	0.117
COVID19_B2	IGP29	MR Egger	6	1.04 (1.00, 1.10)	0.903
COVID19_B2	IGP30	IVW	3	1.11 (1.08, 1.15)	1.8e-10
COVID19_B2	IGP30	Weighted median	3	1.11 (1.02, 1.21)	0.098
COVID19_B2	IGP30	MR Egger	3	1.16 (0.89, 1.52)	0.951
COVID19_B2	IGP31	Weighted median	4	0.91 (0.84, 1.00)	0.162
COVID19_B2	IGP31	IVW	4	0.93 (0.86, 1.02)	0.382
COVID19_B2	IGP31	MR Egger	4	0.96 (0.66, 1.4)	0.951
COVID19_B2	IGP32	Weighted median	3	1.07 (1.01, 1.12)	0.098
COVID19_B2	IGP32	IVW	3	1.04 (0.91, 1.19)	0.748
COVID19_B2	IGP32	MR Egger	3	1.17 (0.87, 1.56)	0.951
COVID19_B2	IGP34	Weighted median	4	0.93 (0.86, 1.01)	0.284
COVID19_B2	IGP34	IVW	4	0.93 (0.85, 1.02)	0.382
COVID19_B2	IGP34	MR Egger	4	0.98 (0.72, 1.32)	0.964
COVID19_B2	IGP35	Weighted median	7	0.95 (0.91, 1.00)	0.162
COVID19_B2	IGP35	IVW	7	0.98 (0.91, 1.07)	0.865
COVID19_B2	IGP35	MR Egger	7	0.89 (0.8, 1.00)	0.903
COVID19_B2	IGP36	Weighted median	4	0.89 (0.81, 0.98)	0.098
COVID19_B2	IGP36	IVW	4	0.90 (0.80, 1.01)	0.253
COVID19_B2	IGP36	MR Egger	4	0.85 (0.45, 1.59)	0.951
COVID19_B2	IGP37	Weighted median	4	0.89 (0.83, 0.95)	0.042
COVID19_B2	IGP37	IVW	4	0.90 (0.82, 0.98)	0.095
COVID19_B2	IGP37	MR Egger	4	0.73 (0.51, 1.06)	0.903
COVID19_B2	IGP38	Weighted median	4	0.89 (0.82, 0.96)	0.042
COVID19_B2	IGP38	IVW	4	0.90 (0.82, 0.98)	0.095
COVID19_B2	IGP38	MR Egger	4	0.74 (0.51, 1.07)	0.903
COVID19_B2	IGP39	Weighted median	6	0.98 (0.92, 1.03)	0.603
COVID19_B2	IGP39	IVW	6	0.98 (0.94, 1.02)	0.627
COVID19_B2	IGP39	MR Egger	6	1.00 (0.89, 1.13)	0.996
COVID19_B2	IGP40	Weighted median	6	0.98 (0.92, 1.03)	0.607
COVID19_B2	IGP40	IVW	6	0.98 (0.94, 1.02)	0.627
COVID19_B2	IGP40	MR Egger	6	1.00 (0.89, 1.13)	0.996
COVID19_B2	IGP42	IVW	4	0.97 (0.90, 1.04)	0.601
COVID19_B2	IGP42	Weighted median	4	0.98 (0.91, 1.05)	0.698
COVID19_B2	IGP42	MR Egger	4	1.10 (0.86, 1.39)	0.951
COVID19_B2	IGP45	Weighted median	6	0.96 (0.88, 1.05)	0.525
COVID19_B2	IGP45	IVW	6	0.96 (0.88, 1.05)	0.601
COVID19_B2	IGP45	MR Egger	6	1.04 (0.76, 1.41)	0.951
COVID19_B2	IGP46	IVW	5	0.97 (0.9, 1.04)	0.601
COVID19_B2	IGP46	MR Egger	5	1.10 (0.88, 1.37)	0.951
COVID19_B2	IGP46	Weighted median	5	1.00 (0.93, 1.08)	0.98
COVID19_B2	IGP47	Weighted median	4	1.03 (0.91, 1.18)	0.737
COVID19_B2	IGP47	IVW	4	1.04 (0.88, 1.23)	0.843
COVID19_B2	IGP47	MR Egger	4	2.08 (1.04, 4.16)	0.903
COVID19_B2	IGP49	Weighted median	6	0.99 (0.92, 1.06)	0.813
COVID19_B2	IGP49	IVW	6	0.98 (0.91, 1.07)	0.843
COVID19_B2	IGP49	MR Egger	6	1.06 (0.83, 1.35)	0.951
COVID19_B2	IGP50	Weighted median	3	0.96 (0.87, 1.06)	0.594
COVID19_B2	IGP50	IVW	3	0.97 (0.88, 1.08)	0.805
COVID19_B2	IGP50	MR Egger	3	1.15 (0.84, 1.57)	0.951
COVID19_B2	IGP51	Weighted median	3	1.02 (0.93, 1.12)	0.74
COVID19_B2	IGP51	IVW	3	0.99 (0.91, 1.09)	0.914
COVID19_B2	IGP51	MR Egger	3	1.16 (0.89, 1.53)	0.951
COVID19_B2	IGP52	Weighted median	4	0.94 (0.85, 1.03)	0.404
COVID19_B2	IGP52	IVW	4	0.95 (0.87, 1.04)	0.585
COVID19_B2	IGP52	MR Egger	4	0.81 (0.53, 1.23)	0.951
COVID19_B2	IGP53	Weighted median	4	1.04 (0.94, 1.14)	0.671
COVID19_B2	IGP53	IVW	4	1.01 (0.89, 1.15)	0.914
COVID19_B2	IGP53	MR Egger	4	1.05 (0.57, 1.91)	0.964
COVID19_B2	IGP54	IVW	5	0.95 (0.87, 1.04)	0.601
COVID19_B2	IGP54	Weighted median	5	0.97 (0.89, 1.07)	0.737
COVID19_B2	IGP54	MR Egger	5	1.13 (0.76, 1.68)	0.951
COVID19_B2	IGP55	IVW	4	0.94 (0.82, 1.07)	0.601
COVID19_B2	IGP55	Weighted median	4	0.95 (0.84, 1.08)	0.647
COVID19_B2	IGP55	MR Egger	4	1.11 (0.93, 1.32)	0.951
COVID19_B2	IGP57	Weighted median	3	1.02 (0.91, 1.13)	0.85
COVID19_B2	IGP57	IVW	3	0.98 (0.84, 1.14)	0.914
COVID19_B2	IGP57	MR Egger	3	1.44 (0.69, 3.04)	0.951
COVID19_B2	IGP58	IVW	4	1.03 (0.95, 1.12)	0.701
COVID19_B2	IGP58	Weighted median	4	1.01 (0.94, 1.08)	0.874
COVID19_B2	IGP58	MR Egger	4	0.84 (0.69, 1.02)	0.903
COVID19_B2	IGP59	IVW	5	1.03 (0.97, 1.10)	0.601
COVID19_B2	IGP59	MR Egger	5	0.95 (0.79, 1.14)	0.951
COVID19_B2	IGP59	Weighted median	5	1.00 (0.94, 1.07)	0.981
COVID19_B2	IGP60	IVW	5	1.03 (0.96, 1.11)	0.601
COVID19_B2	IGP60	MR Egger	5	0.93 (0.75, 1.15)	0.951
COVID19_B2	IGP60	Weighted median	5	1.00 (0.92, 1.08)	0.98
COVID19_B2	IGP61	IVW	2	1.02 (0.90, 1.15)	0.899
COVID19_B2	IGP62	Weighted median	6	1.06 (0.99, 1.14)	0.246
COVID19_B2	IGP62	IVW	6	1.03 (0.98, 1.08)	0.547
COVID19_B2	IGP62	MR Egger	6	1.05 (0.84, 1.32)	0.951
COVID19_B2	IGP63	Weighted median	8	1.07 (1.00, 1.14)	0.173
COVID19_B2	IGP63	IVW	8	1.03 (0.96, 1.10)	0.627
COVID19_B2	IGP63	MR Egger	8	1.16 (0.91, 1.46)	0.944
COVID19_B2	IGP64	Weighted median	7	1.04 (0.97, 1.11)	0.513
COVID19_B2	IGP64	IVW	7	1.01 (0.95, 1.08)	0.843
COVID19_B2	IGP64	MR Egger	7	1.09 (0.89, 1.33)	0.951
COVID19_B2	IGP65	Weighted median	6	1.05 (0.96, 1.14)	0.484
COVID19_B2	IGP65	IVW	6	1.02 (0.96, 1.09)	0.655
COVID19_B2	IGP65	MR Egger	6	0.92 (0.71, 1.21)	0.951
COVID19_B2	IGP66	Weighted median	6	0.98 (0.92, 1.05)	0.737
COVID19_B2	IGP66	IVW	6	0.99 (0.93, 1.06)	0.914
COVID19_B2	IGP66	MR Egger	6	0.96 (0.80, 1.15)	0.951
COVID19_B2	IGP67	Weighted median	6	0.95 (0.89, 1.01)	0.228
COVID19_B2	IGP67	IVW	6	0.97 (0.93, 1.02)	0.585
COVID19_B2	IGP67	MR Egger	6	0.94 (0.81, 1.1)	0.951
COVID19_B2	IGP68	Weighted median	8	1.01 (0.94, 1.08)	0.848
COVID19_B2	IGP68	IVW	8	1.01 (0.95, 1.06)	0.914
COVID19_B2	IGP68	MR Egger	8	0.97 (0.82, 1.16)	0.951
COVID19_B2	IGP69	Weighted median	8	0.95 (0.88, 1.02)	0.371
COVID19_B2	IGP69	IVW	8	0.98 (0.92, 1.05)	0.824
COVID19_B2	IGP69	MR Egger	8	1.00 (0.76, 1.32)	0.996
COVID19_B2	IGP70	Weighted median	6	0.98 (0.91, 1.05)	0.698
COVID19_B2	IGP70	IVW	6	0.99 (0.93, 1.06)	0.914
COVID19_B2	IGP70	MR Egger	6	0.94 (0.78, 1.14)	0.951
COVID19_B2	IGP71	Weighted median	6	0.98 (0.92, 1.04)	0.698
COVID19_B2	IGP71	IVW	6	0.99 (0.93, 1.06)	0.914
COVID19_B2	IGP71	MR Egger	6	0.95 (0.78, 1.14)	0.951
COVID19_B2	IGP72	Weighted median	6	1.03 (0.97, 1.10)	0.517
COVID19_B2	IGP72	IVW	6	1.02 (0.98, 1.07)	0.601
COVID19_B2	IGP72	MR Egger	6	0.95 (0.80, 1.13)	0.951
COVID19_B2	IGP73	Weighted median	4	0.94 (0.85, 1.03)	0.402
COVID19_B2	IGP73	IVW	4	0.95 (0.87, 1.04)	0.585
COVID19_B2	IGP73	MR Egger	4	0.79 (0.51, 1.22)	0.951
COVID19_B2	IGP74	Weighted median	8	0.95 (0.88, 1.02)	0.382
COVID19_B2	IGP74	IVW	8	0.98 (0.92, 1.05)	0.822
COVID19_B2	IGP74	MR Egger	8	1.00 (0.73, 1.36)	0.996
COVID19_B2	IGP75	Weighted median	8	0.95 (0.88, 1.02)	0.371
COVID19_B2	IGP75	IVW	8	0.98 (0.92, 1.05)	0.822
COVID19_B2	IGP75	MR Egger	8	1.00 (0.73, 1.36)	0.996
COVID19_B2	IGP76	Weighted median	8	1.05 (0.97, 1.13)	0.409
COVID19_B2	IGP76	IVW	8	1.02 (0.95, 1.09)	0.801
COVID19_B2	IGP76	MR Egger	8	1.05 (0.78, 1.41)	0.951
COVID19_B2	IGP77	IVW	4	0.90 (0.85, 0.95)	0.004
COVID19_B2	IGP77	Weighted median	4	0.88 (0.80, 0.98)	0.098
COVID19_B2	IGP77	MR Egger	4	1.63 (0.31, 8.50)	0.951
IVW, inverse-variance weighted; OR, odds ratio; SNP, single nucleotide polymorphism; CI: Confidence intervals; *FDR: false discovery rate and the Bold indicated statistical significance; *Number of SNPs retained for this analysis.

## Sheet: Table S6
Additional file 1: Table S6. Association of genetically predicted IgG N-glycosylation traits with the risk of COVID-19 severity by different Mendelian randomization approaches.
Outcome	Exposure	MR methods	Number of SNPs*	OR (95% CI)	FDR*
COVID19_A2	IGP2	Weighted median	4	0.94 (0.83, 1.06)	0.484
COVID19_A2	IGP2	IVW	4	0.97 (0.86, 1.09)	0.801
COVID19_A2	IGP2	MR Egger	4	1.15 (0.79, 1.68)	0.951
COVID19_A2	IGP5	Weighted median	6	0.9 (0.80, 1.01)	0.243
COVID19_A2	IGP5	IVW	6	0.95 (0.83, 1.08)	0.627
COVID19_A2	IGP5	MR Egger	6	1.29 (0.97, 1.71)	0.903
COVID19_A2	IGP6	Weighted median	5	0.93 (0.81, 1.07)	0.504
COVID19_A2	IGP6	IVW	5	0.98 (0.87, 1.10)	0.843
COVID19_A2	IGP6	MR Egger	5	1.06 (0.70, 1.60)	0.951
COVID19_A2	IGP7	IVW	4	0.89 (0.69, 1.15)	0.601
COVID19_A2	IGP7	MR Egger	4	1.46 (0.37, 5.75)	0.951
COVID19_A2	IGP7	Weighted median	4	0.99 (0.82, 1.20)	0.967
COVID19_A2	IGP8	Weighted median	3	0.90 (0.79, 1.03)	0.359
COVID19_A2	IGP8	IVW	3	0.86 (0.70, 1.06)	0.425
COVID19_A2	IGP8	MR Egger	3	1.56 (0.97, 2.51)	0.951
COVID19_A2	IGP9	Weighted median	6	0.89 (0.81, 0.97)	0.082
COVID19_A2	IGP9	IVW	6	0.92 (0.83, 1.03)	0.422
COVID19_A2	IGP9	MR Egger	6	0.97 (0.63, 1.50)	0.964
COVID19_A2	IGP10	IVW	3	0.90 (0.84, 0.96)	0.021
COVID19_A2	IGP10	Weighted median	3	0.92 (0.80, 1.05)	0.404
COVID19_A2	IGP10	MR Egger	3	0.92 (0.62, 1.36)	0.951
COVID19_A2	IGP11	Weighted median	3	1.10 (0.94, 1.29)	0.463
COVID19_A2	IGP11	IVW	3	1.02 (0.83, 1.25)	0.914
COVID19_A2	IGP11	MR Egger	3	1.54 (0.89, 2.66)	0.951
COVID19_A2	IGP12	IVW	3	0.87 (0.79, 0.96)	0.063
COVID19_A2	IGP12	Weighted median	3	0.87 (0.74, 1.01)	0.224
COVID19_A2	IGP12	MR Egger	3	0.87 (0.37, 2.06)	0.951
COVID19_A2	IGP13	Weighted median	4	1.03 (0.89, 1.19)	0.766
COVID19_A2	IGP13	IVW	4	1.03 (0.82, 1.29)	0.914
COVID19_A2	IGP13	MR Egger	4	0.84 (0.29, 2.39)	0.951
COVID19_A2	IGP14	IVW	7	0.89 (0.82, 0.95)	0.019
COVID19_A2	IGP14	Weighted median	7	0.87 (0.78, 0.97)	0.098
COVID19_A2	IGP14	MR Egger	7	0.82 (0.52, 1.29)	0.951
COVID19_A2	IGP15	IVW	5	1.04 (1.00, 1.08)	0.173
COVID19_A2	IGP15	Weighted median	5	1.04 (0.99, 1.10)	0.367
COVID19_A2	IGP15	MR Egger	5	1.09 (0.98, 1.20)	0.903
COVID19_A2	IGP16	IVW	2	1.00 (0.67, 1.50)	0.986
COVID19_A2	IGP17	Weighted median	4	1.17 (1.05, 1.30)	0.077
COVID19_A2	IGP17	IVW	4	1.10 (0.97, 1.26)	0.418
COVID19_A2	IGP17	MR Egger	4	1.21 (0.71, 2.06)	0.951
COVID19_A2	IGP21	Weighted median	3	0.88 (0.73, 1.06)	0.39
COVID19_A2	IGP21	IVW	3	0.93 (0.74, 1.17)	0.748
COVID19_A2	IGP21	MR Egger	3	0.46 (0.06, 3.46)	0.951
COVID19_A2	IGP22	IVW	3	1.17 (1.11, 1.23)	6.22e-08
COVID19_A2	IGP22	Weighted median	3	1.15 (1.01, 1.30)	0.132
COVID19_A2	IGP22	MR Egger	3	0.42 (0.00, 38.68)	0.951
COVID19_A2	IGP24	Weighted median	6	1.06 (0.99, 1.13)	0.285
COVID19_A2	IGP24	IVW	6	1.05 (0.97, 1.13)	0.53
COVID19_A2	IGP24	MR Egger	6	1.10 (0.93, 1.31)	0.951
COVID19_A2	IGP26	Weighted median	4	1.12 (1.02, 1.23)	0.107
COVID19_A2	IGP26	IVW	4	1.09 (0.97, 1.21)	0.418
COVID19_A2	IGP26	MR Egger	4	1.15 (0.77, 1.72)	0.951
COVID19_A2	IGP27	IVW	2	1.12 (0.96, 1.32)	0.422
COVID19_A2	IGP28	Weighted median	7	1.04 (0.98, 1.10)	0.39
COVID19_A2	IGP28	IVW	7	1.03 (0.99, 1.07)	0.518
COVID19_A2	IGP28	MR Egger	7	1.07 (0.97, 1.17)	0.903
COVID19_A2	IGP29	Weighted median	6	1.03 (0.98, 1.08)	0.424
COVID19_A2	IGP29	IVW	6	1.04 (0.96, 1.12)	0.601
COVID19_A2	IGP29	MR Egger	6	1.02 (0.90, 1.16)	0.951
COVID19_A2	IGP30	IVW	3	1.12 (1.09, 1.16)	6.94e-14
COVID19_A2	IGP30	Weighted median	3	1.13 (1.00, 1.27)	0.163
COVID19_A2	IGP30	MR Egger	3	1.19 (0.80, 1.76)	0.951
COVID19_A2	IGP31	IVW	4	0.92 (0.84, 1.01)	0.337
COVID19_A2	IGP31	Weighted median	4	0.93 (0.84, 1.04)	0.409
COVID19_A2	IGP31	MR Egger	4	0.92 (0.60, 1.39)	0.951
COVID19_A2	IGP32	Weighted median	3	1.05 (0.97, 1.13)	0.442
COVID19_A2	IGP32	IVW	3	1.01 (0.85, 1.21)	0.914
COVID19_A2	IGP32	MR Egger	3	1.17 (0.79, 1.74)	0.951
COVID19_A2	IGP34	IVW	4	0.88 (0.86, 0.91)	5.04e-16
COVID19_A2	IGP34	Weighted median	4	0.89 (0.79, 1.00)	0.173
COVID19_A2	IGP34	MR Egger	4	0.91 (0.67, 1.24)	0.951
COVID19_A2	IGP35	Weighted median	7	0.98 (0.92, 1.04)	0.629
COVID19_A2	IGP35	IVW	7	0.99 (0.89, 1.10)	0.93
COVID19_A2	IGP35	MR Egger	7	0.92 (0.77, 1.11)	0.951
COVID19_A2	IGP36	IVW	4	0.81 (0.72, 0.91)	0.006
COVID19_A2	IGP36	Weighted median	4	0.78 (0.68, 0.90)	0.042
COVID19_A2	IGP36	MR Egger	4	0.59 (0.35, 1.00)	0.903
COVID19_A2	IGP37	IVW	4	0.86 (0.77, 0.96)	0.062
COVID19_A2	IGP37	Weighted median	4	0.88 (0.79, 0.98)	0.108
COVID19_A2	IGP37	MR Egger	4	0.77 (0.42, 1.39)	0.951
COVID19_A2	IGP38	IVW	4	0.86 (0.77, 0.96)	0.062
COVID19_A2	IGP38	Weighted median	4	0.88 (0.78, 0.98)	0.107
COVID19_A2	IGP38	MR Egger	4	0.76 (0.43, 1.36)	0.951
COVID19_A2	IGP39	IVW	6	0.93 (0.88, 0.99)	0.103
COVID19_A2	IGP39	Weighted median	6	0.94 (0.86, 1.03)	0.409
COVID19_A2	IGP39	MR Egger	6	0.98 (0.80, 1.20)	0.951
COVID19_A2	IGP40	IVW	6	0.93 (0.88, 0.99)	0.095
COVID19_A2	IGP40	Weighted median	6	0.94 (0.85, 1.04)	0.409
COVID19_A2	IGP40	MR Egger	6	0.98 (0.80, 1.19)	0.951
COVID19_A2	IGP42	Weighted median	4	0.94 (0.83, 1.06)	0.504
COVID19_A2	IGP42	IVW	4	0.97 (0.86, 1.09)	0.803
COVID19_A2	IGP42	MR Egger	4	1.16 (0.80, 1.67)	0.951
COVID19_A2	IGP45	Weighted median	6	0.90 (0.80, 1.01)	0.224
COVID19_A2	IGP45	IVW	6	0.94 (0.84, 1.06)	0.601
COVID19_A2	IGP45	MR Egger	6	1.25 (0.90, 1.72)	0.903
COVID19_A2	IGP46	Weighted median	5	0.93 (0.81, 1.07)	0.512
COVID19_A2	IGP46	IVW	5	0.98 (0.87, 1.10)	0.857
COVID19_A2	IGP46	MR Egger	5	1.07 (0.71, 1.62)	0.951
COVID19_A2	IGP47	Weighted median	4	1.05 (0.89, 1.23)	0.737
COVID19_A2	IGP47	MR Egger	4	2.34 (1.15, 4.77)	0.903
COVID19_A2	IGP47	IVW	4	1.02 (0.85, 1.21)	0.914
COVID19_A2	IGP49	Weighted median	6	0.94 (0.85, 1.05)	0.484
COVID19_A2	IGP49	IVW	6	0.96 (0.85, 1.09)	0.748
COVID19_A2	IGP49	MR Egger	6	0.93 (0.65, 1.34)	0.951
COVID19_A2	IGP50	IVW	3	0.90 (0.85, 0.96)	0.019
COVID19_A2	IGP50	Weighted median	3	0.92 (0.80, 1.05)	0.404
COVID19_A2	IGP50	MR Egger	3	0.92 (0.63, 1.35)	0.951
COVID19_A2	IGP51	Weighted median	3	1.10 (0.95, 1.27)	0.404
COVID19_A2	IGP51	IVW	3	1.02 (0.83, 1.26)	0.914
COVID19_A2	IGP51	MR Egger	3	1.56 (0.93, 2.63)	0.951
COVID19_A2	IGP52	IVW	4	0.93 (0.84, 1.04)	0.53
COVID19_A2	IGP52	Weighted median	4	0.94 (0.82, 1.09)	0.62
COVID19_A2	IGP52	MR Egger	4	0.84 (0.47, 1.52)	0.951
COVID19_A2	IGP53	Weighted median	4	1.09 (0.92, 1.28)	0.504
COVID19_A2	IGP53	IVW	4	1.07 (0.84, 1.36)	0.803
COVID19_A2	IGP53	MR Egger	4	1.30 (0.46, 3.67)	0.951
COVID19_A2	IGP54	IVW	5	0.90 (0.82, 0.99)	0.146
COVID19_A2	IGP54	Weighted median	5	0.89 (0.79, 1.01)	0.224
COVID19_A2	IGP54	MR Egger	5	0.83 (0.53, 1.29)	0.951
COVID19_A2	IGP55	MR Egger	4	1.36 (1.05, 1.75)	0.903
COVID19_A2	IGP55	IVW	4	0.99 (0.79, 1.24)	0.932
COVID19_A2	IGP55	Weighted median	4	0.99 (0.81, 1.23)	0.98
COVID19_A2	IGP57	MR Egger	3	2.88 (1.51, 5.50)	0.903
COVID19_A2	IGP57	IVW	3	1.02 (0.76, 1.37)	0.93
COVID19_A2	IGP57	Weighted median	3	1.00 (0.86, 1.17)	0.98
COVID19_A2	IGP58	Weighted median	4	1.07 (0.93, 1.23)	0.532
COVID19_A2	IGP58	IVW	4	1.03 (0.90, 1.18)	0.825
COVID19_A2	IGP58	MR Egger	4	0.81 (0.56, 1.17)	0.951
COVID19_A2	IGP59	Weighted median	5	1.06 (0.94, 1.19)	0.52
COVID19_A2	IGP59	IVW	5	1.04 (0.94, 1.14)	0.713
COVID19_A2	IGP59	MR Egger	5	0.92 (0.69, 1.22)	0.951
COVID19_A2	IGP60	Weighted median	5	1.07 (0.93, 1.22)	0.532
COVID19_A2	IGP60	IVW	5	1.02 (0.91, 1.15)	0.865
COVID19_A2	IGP60	MR Egger	5	0.93 (0.63, 1.37)	0.951
COVID19_A2	IGP61	IVW	2	1.00 (0.76, 1.33)	0.984
COVID19_A2	IGP62	IVW	6	1.08 (1.01, 1.16)	0.135
COVID19_A2	IGP62	Weighted median	6	1.10 (1.00, 1.20)	0.163
COVID19_A2	IGP62	MR Egger	6	1.31 (0.97, 1.77)	0.903
COVID19_A2	IGP63	Weighted median	8	1.10 (1.01, 1.21)	0.132
COVID19_A2	IGP63	IVW	8	1.05 (0.93, 1.17)	0.671
COVID19_A2	IGP63	MR Egger	8	1.46 (1.03, 2.06)	0.903
COVID19_A2	IGP64	Weighted median	7	1.07 (0.97, 1.18)	0.386
COVID19_A2	IGP64	IVW	7	1.06 (0.98, 1.16)	0.427
COVID19_A2	IGP64	MR Egger	7	1.30 (1.04, 1.62)	0.903
COVID19_A2	IGP65	Weighted median	6	1.11 (0.97, 1.27)	0.353
COVID19_A2	IGP65	IVW	6	1.09 (0.97, 1.23)	0.422
COVID19_A2	IGP65	MR Egger	6	0.89 (0.52, 1.52)	0.951
COVID19_A2	IGP66	Weighted median	6	0.95 (0.87, 1.04)	0.484
COVID19_A2	IGP66	IVW	6	0.95 (0.88, 1.03)	0.542
COVID19_A2	IGP66	MR Egger	6	0.86 (0.69, 1.07)	0.903
COVID19_A2	IGP67	Weighted median	6	0.93 (0.85, 1.01)	0.222
COVID19_A2	IGP67	IVW	6	0.93 (0.86, 1.01)	0.323
COVID19_A2	IGP67	MR Egger	6	0.85 (0.68, 1.08)	0.903
COVID19_A2	IGP68	Weighted median	8	0.95 (0.86, 1.05)	0.512
COVID19_A2	IGP68	IVW	8	0.98 (0.89, 1.08)	0.843
COVID19_A2	IGP68	MR Egger	8	0.86 (0.66, 1.11)	0.951
COVID19_A2	IGP69	Weighted median	8	0.89 (0.80, 0.98)	0.107
COVID19_A2	IGP69	IVW	8	0.91 (0.83, 1.00)	0.247
COVID19_A2	IGP69	MR Egger	8	0.79 (0.55, 1.15)	0.936
COVID19_A2	IGP70	Weighted median	6	0.95 (0.87, 1.04)	0.484
COVID19_A2	IGP70	IVW	6	0.95 (0.88, 1.03)	0.529
COVID19_A2	IGP70	MR Egger	6	0.84 (0.68, 1.04)	0.903
COVID19_A2	IGP71	Weighted median	6	0.95 (0.86, 1.05)	0.492
COVID19_A2	IGP71	IVW	6	0.95 (0.88, 1.03)	0.529
COVID19_A2	IGP71	MR Egger	6	0.84 (0.68, 1.04)	0.903
COVID19_A2	IGP72	IVW	6	1.08 (1.03, 1.13)	0.019
COVID19_A2	IGP72	Weighted median	6	1.06 (0.96, 1.16)	0.461
COVID19_A2	IGP72	MR Egger	6	1.02 (0.79, 1.33)	0.963
COVID19_A2	IGP73	IVW	4	0.93 (0.84, 1.04)	0.529
COVID19_A2	IGP73	Weighted median	4	0.94 (0.81, 1.10)	0.64
COVID19_A2	IGP73	MR Egger	4	0.81 (0.44, 1.51)	0.951
COVID19_A2	IGP74	Weighted median	8	0.87 (0.79, 0.97)	0.082
COVID19_A2	IGP74	IVW	8	0.91 (0.83, 1.00)	0.247
COVID19_A2	IGP74	MR Egger	8	0.76 (0.51, 1.14)	0.903
COVID19_A2	IGP75	Weighted median	8	0.87 (0.79, 0.97)	0.088
COVID19_A2	IGP75	IVW	8	0.91 (0.83, 1.00)	0.247
COVID19_A2	IGP75	MR Egger	8	0.76 (0.51, 1.14)	0.903
COVID19_A2	IGP76	Weighted median	8	1.17 (1.06, 1.30)	0.045
COVID19_A2	IGP76	IVW	8	1.10 (1.00, 1.21)	0.182
COVID19_A2	IGP76	MR Egger	8	1.39 (0.97, 1.99)	0.903
COVID19_A2	IGP77	IVW	5	0.85 (0.75, 0.95)	0.062
COVID19_A2	IGP77	Weighted median	5	0.85 (0.74, 0.97)	0.098
COVID19_A2	IGP77	MR Egger	5	3.88 (0.94, 15.98)	0.903
IVW, inverse-variance weighted; OR, odds ratio; SNP, single nucleotide polymorphism; CI: Confidence intervals; *FDR: false discovery rate and the Bold indicated statistical significance; *Number of SNPs retained for this analysis.
