# Supplementary material for: The impact of immunoglobulin G N-glycosylation level on COVID-19 outcome: evidence from a Mendelian randomization study
Source: Front Immunol. 2023 Aug 18;14:1217444. doi: 10.3389/fimmu.2023.1217444 (PMC10472139; doi:10.3389/fimmu.2023.1217444)
Supplement: Additional file 2 — Supplementary tables for sensitivity analysis in MR analysis of COVID-19 susceptibility. Table S1. The Cochran Test of heterogeneity for IgG N-glycosylation traits on COVID-19 susceptibility. Table S2 . The leave-one-out analysis for IgG N-glycosylation traits on COVID-19 susceptibility. Table S3 . The MR-Egger intercepts analysis for IgG N-glycosylation traits on COVID-19 susceptibility. Table S4 . The MRPRESSO test for IgG N-glycosylation traits on COVID-19 susceptibility [file DataSheet_2.xlsx]

## Sheet: Table S1-C2.hetero
Additional file2: Table S1. The Cochran Test of heterogeneity for IgG N-glycosylation traits on COVID-19 susceptibility
id.exposure	id.outcome	outcome	exposure	method	Q	Q_df	Q_pval
zu4MIU	vSpM93	COVID19_C2	IGP10	MR Egger	5.48972	1	0.0191286
zu4MIU	vSpM93	COVID19_C2	IGP10	Inverse variance weighted	6.55899	2	0.0376472
ugr26o	xfedQl	COVID19_C2	IGP11	MR Egger	0.477801	1	0.48942
ugr26o	xfedQl	COVID19_C2	IGP11	Inverse variance weighted	0.502044	2	0.778005
eAXTnl	lEDYDP	COVID19_C2	IGP12	MR Egger	0.0155117	1	0.900883
eAXTnl	lEDYDP	COVID19_C2	IGP12	Inverse variance weighted	0.763798	2	0.682564
uk3Sjr	qlQAoR	COVID19_C2	IGP13	MR Egger	7.80705	2	0.0201707
uk3Sjr	qlQAoR	COVID19_C2	IGP13	Inverse variance weighted	9.04564	3	0.0286902
7tZuC7	KXNiQy	COVID19_C2	IGP14	MR Egger	8.30779	5	0.140069
7tZuC7	KXNiQy	COVID19_C2	IGP14	Inverse variance weighted	12.3728	6	0.0541499
2ZNUz2	tK5SmB	COVID19_C2	IGP15	MR Egger	2.92202	3	0.403805
2ZNUz2	tK5SmB	COVID19_C2	IGP15	Inverse variance weighted	4.38199	4	0.356771
12AGiI	cse9Gu	COVID19_C2	IGP16	Inverse variance weighted	0.124668	1	0.724026
ZKRFra	OwUWNB	COVID19_C2	IGP17	MR Egger	0.698589	2	0.705185
ZKRFra	OwUWNB	COVID19_C2	IGP17	Inverse variance weighted	4.17836	3	0.242837
cEnVuC	Z3GIQl	COVID19_C2	IGP2	MR Egger	4.56643	2	0.101956
cEnVuC	Z3GIQl	COVID19_C2	IGP2	Inverse variance weighted	4.68422	3	0.196436
dXvixo	DrTdLe	COVID19_C2	IGP21	MR Egger	0.373185	1	0.541273
dXvixo	DrTdLe	COVID19_C2	IGP21	Inverse variance weighted	0.404899	2	0.816728
HfNJQm	ldom3H	COVID19_C2	IGP22	MR Egger	2.7261	1	0.09872
HfNJQm	ldom3H	COVID19_C2	IGP22	Inverse variance weighted	3.21837	2	0.20005
q9RBR5	DSUIW5	COVID19_C2	IGP24	MR Egger	10.0929	4	0.0388922
q9RBR5	DSUIW5	COVID19_C2	IGP24	Inverse variance weighted	10.3244	5	0.0665481
Dj2RN4	JcHLmD	COVID19_C2	IGP26	MR Egger	4.02554	2	0.133618
Dj2RN4	JcHLmD	COVID19_C2	IGP26	Inverse variance weighted	4.97236	3	0.173832
WNNxub	8mptUa	COVID19_C2	IGP27	Inverse variance weighted	0.648546	1	0.420633
u65sjf	FQjHYv	COVID19_C2	IGP28	MR Egger	10.52	5	0.0617725
u65sjf	FQjHYv	COVID19_C2	IGP28	Inverse variance weighted	10.5338	6	0.103898
uSOGJm	HoxnNy	COVID19_C2	IGP29	MR Egger	8.85465	4	0.0648371
uSOGJm	HoxnNy	COVID19_C2	IGP29	Inverse variance weighted	9.2782	5	0.098469
SjGOyy	KIfB1o	COVID19_C2	IGP30	MR Egger	4.33848	1	0.0372602
SjGOyy	KIfB1o	COVID19_C2	IGP30	Inverse variance weighted	6.75769	2	0.0340868
VMGVSk	qysecR	COVID19_C2	IGP31	MR Egger	3.57132	2	0.167687
VMGVSk	qysecR	COVID19_C2	IGP31	Inverse variance weighted	7.51768	3	0.0571059
0OGcXu	Q2JymI	COVID19_C2	IGP32	MR Egger	4.39055	1	0.0361386
0OGcXu	Q2JymI	COVID19_C2	IGP32	Inverse variance weighted	4.3951	2	0.111075
K3OSAy	YGaF1F	COVID19_C2	IGP34	MR Egger	2.82481	2	0.243557
K3OSAy	YGaF1F	COVID19_C2	IGP34	Inverse variance weighted	11.8411	3	0.00794774
gOvdp2	RLRcXs	COVID19_C2	IGP35	MR Egger	16.3479	5	0.00591788
gOvdp2	RLRcXs	COVID19_C2	IGP35	Inverse variance weighted	16.4246	6	0.0116477
tWHLJn	kaOwBC	COVID19_C2	IGP36	MR Egger	4.98773	2	0.0825901
tWHLJn	kaOwBC	COVID19_C2	IGP36	Inverse variance weighted	5.05312	3	0.167948
BVlmoz	JYtuLg	COVID19_C2	IGP37	MR Egger	3.57912	2	0.167034
BVlmoz	JYtuLg	COVID19_C2	IGP37	Inverse variance weighted	3.93867	3	0.268163
D7ncpy	IAfRFL	COVID19_C2	IGP38	MR Egger	3.57774	2	0.167149
D7ncpy	IAfRFL	COVID19_C2	IGP38	Inverse variance weighted	3.93253	3	0.268843
eJwORR	rHsAIp	COVID19_C2	IGP39	MR Egger	2.96786	4	0.563218
eJwORR	rHsAIp	COVID19_C2	IGP39	Inverse variance weighted	6.64293	5	0.248579
zeimSA	hh6mJA	COVID19_C2	IGP40	MR Egger	2.59677	4	0.627395
zeimSA	hh6mJA	COVID19_C2	IGP40	Inverse variance weighted	6.48252	5	0.262056
voZLdu	FFlUGy	COVID19_C2	IGP42	MR Egger	4.65013	2	0.0977769
voZLdu	FFlUGy	COVID19_C2	IGP42	Inverse variance weighted	4.70601	3	0.194634
It1d97	NhqFKC	COVID19_C2	IGP45	MR Egger	5.81397	4	0.213479
It1d97	NhqFKC	COVID19_C2	IGP45	Inverse variance weighted	5.96254	5	0.309881
SXMoRp	BJivnO	COVID19_C2	IGP46	MR Egger	4.59489	3	0.203981
SXMoRp	BJivnO	COVID19_C2	IGP46	Inverse variance weighted	4.95634	4	0.291807
REqx3s	1rtTFy	COVID19_C2	IGP47	MR Egger	1.78195	2	0.410256
REqx3s	1rtTFy	COVID19_C2	IGP47	Inverse variance weighted	2.75665	3	0.430686
xqg2EI	z2KDrH	COVID19_C2	IGP49	MR Egger	9.20588	4	0.0561546
xqg2EI	z2KDrH	COVID19_C2	IGP49	Inverse variance weighted	13.3687	5	0.0201577
Axm2VL	oN2f41	COVID19_C2	IGP5	MR Egger	7.95612	4	0.093199
Axm2VL	oN2f41	COVID19_C2	IGP5	Inverse variance weighted	8.02594	5	0.154812
Wo6Fcg	OUjP7h	COVID19_C2	IGP50	MR Egger	5.31709	1	0.0211172
Wo6Fcg	OUjP7h	COVID19_C2	IGP50	Inverse variance weighted	6.46856	2	0.0393885
9lSU1N	sJr94u	COVID19_C2	IGP51	MR Egger	0.486551	1	0.48547
9lSU1N	sJr94u	COVID19_C2	IGP51	Inverse variance weighted	0.505298	2	0.77674
ky3qwj	Adr0WT	COVID19_C2	IGP52	MR Egger	0.440061	2	0.802495
ky3qwj	Adr0WT	COVID19_C2	IGP52	Inverse variance weighted	0.620723	3	0.891672
AtsKOU	D6DZVO	COVID19_C2	IGP53	MR Egger	7.16042	2	0.0278699
AtsKOU	D6DZVO	COVID19_C2	IGP53	Inverse variance weighted	7.32585	3	0.0622061
J2TQ1m	KtUCu8	COVID19_C2	IGP54	MR Egger	10.5083	3	0.0147048
J2TQ1m	KtUCu8	COVID19_C2	IGP54	Inverse variance weighted	10.5873	4	0.031615
4xXUEi	f2tMo3	COVID19_C2	IGP55	MR Egger	1.7558	2	0.415655
4xXUEi	f2tMo3	COVID19_C2	IGP55	Inverse variance weighted	7.86889	3	0.0488005
uUQfVp	B48DhD	COVID19_C2	IGP57	MR Egger	0.0774381	1	0.7808
uUQfVp	B48DhD	COVID19_C2	IGP57	Inverse variance weighted	4.58917	2	0.100803
CdGqA3	Rh3AUT	COVID19_C2	IGP58	MR Egger	4.35055	2	0.113577
CdGqA3	Rh3AUT	COVID19_C2	IGP58	Inverse variance weighted	4.81167	3	0.186118
LU7oAf	mc2rUj	COVID19_C2	IGP59	MR Egger	4.704	3	0.1948
LU7oAf	mc2rUj	COVID19_C2	IGP59	Inverse variance weighted	5.05571	4	0.281629
5udvYf	YEvvil	COVID19_C2	IGP6	MR Egger	4.71338	3	0.194029
5udvYf	YEvvil	COVID19_C2	IGP6	Inverse variance weighted	4.9348	4	0.294053
edM4Aq	IjfElq	COVID19_C2	IGP60	MR Egger	4.76672	3	0.189698
edM4Aq	IjfElq	COVID19_C2	IGP60	Inverse variance weighted	4.9232	4	0.295269
Q94Vrn	TnbfhR	COVID19_C2	IGP61	Inverse variance weighted	0.134173	1	0.714144
ktemLv	GlJudW	COVID19_C2	IGP62	MR Egger	9.23202	4	0.0555545
ktemLv	GlJudW	COVID19_C2	IGP62	Inverse variance weighted	11.5526	5	0.0414605
GXwbHO	Ny15qs	COVID19_C2	IGP63	MR Egger	17.5873	6	0.00735075
GXwbHO	Ny15qs	COVID19_C2	IGP63	Inverse variance weighted	23.5079	7	0.00138984
YFvmQX	joro3N	COVID19_C2	IGP64	MR Egger	9.38872	5	0.0945284
YFvmQX	joro3N	COVID19_C2	IGP64	Inverse variance weighted	11.8606	6	0.0651529
G9E6Eb	LBSQCj	COVID19_C2	IGP65	MR Egger	9.91163	4	0.0419428
G9E6Eb	LBSQCj	COVID19_C2	IGP65	Inverse variance weighted	10.4207	5	0.0641548
yV5alr	5lBqY5	COVID19_C2	IGP66	MR Egger	5.67569	4	0.224712
yV5alr	5lBqY5	COVID19_C2	IGP66	Inverse variance weighted	9.00091	5	0.109028
vD1cyd	Le8q3o	COVID19_C2	IGP67	MR Egger	10.2745	4	0.0360484
vD1cyd	Le8q3o	COVID19_C2	IGP67	Inverse variance weighted	16.2294	5	0.00621873
a1jdJ6	qH7vc3	COVID19_C2	IGP68	MR Egger	9.12822	6	0.166494
a1jdJ6	qH7vc3	COVID19_C2	IGP68	Inverse variance weighted	12.2781	7	0.0917776
Pr0jqf	xLoTfb	COVID19_C2	IGP69	MR Egger	8.22121	6	0.222341
Pr0jqf	xLoTfb	COVID19_C2	IGP69	Inverse variance weighted	11.642	7	0.112963
vJxnkn	PoSGQD	COVID19_C2	IGP7	MR Egger	6.61932	2	0.0365285
vJxnkn	PoSGQD	COVID19_C2	IGP7	Inverse variance weighted	9.51993	3	0.0231202
SUwhqn	gSNhoX	COVID19_C2	IGP70	MR Egger	6.10868	4	0.191178
SUwhqn	gSNhoX	COVID19_C2	IGP70	Inverse variance weighted	9.29015	5	0.0980359
4bTFPg	nSwMJq	COVID19_C2	IGP71	MR Egger	6.03176	4	0.196789
4bTFPg	nSwMJq	COVID19_C2	IGP71	Inverse variance weighted	9.24455	5	0.0996984
DPRvcV	natiU1	COVID19_C2	IGP72	MR Egger	6.08962	4	0.192554
DPRvcV	natiU1	COVID19_C2	IGP72	Inverse variance weighted	7.03699	5	0.217904
hbES80	Apqv3X	COVID19_C2	IGP73	MR Egger	0.43628	2	0.804013
hbES80	Apqv3X	COVID19_C2	IGP73	Inverse variance weighted	0.615329	3	0.892914
cNvadj	9Gx4De	COVID19_C2	IGP74	MR Egger	8.93331	6	0.177364
cNvadj	9Gx4De	COVID19_C2	IGP74	Inverse variance weighted	12.2499	7	0.0926337
HmjzOM	cFOgSi	COVID19_C2	IGP75	MR Egger	8.83401	6	0.183131
HmjzOM	cFOgSi	COVID19_C2	IGP75	Inverse variance weighted	12.1927	7	0.0943982
xNKKZc	XnCtbu	COVID19_C2	IGP76	MR Egger	8.12075	6	0.22939
xNKKZc	XnCtbu	COVID19_C2	IGP76	Inverse variance weighted	11.9273	7	0.102974
YZAwRo	ARMTC5	COVID19_C2	IGP77	MR Egger	1.59833	2	0.449704
YZAwRo	ARMTC5	COVID19_C2	IGP77	Inverse variance weighted	4.61968	3	0.20186
7gGjZ5	xOqOsg	COVID19_C2	IGP8	MR Egger	0.527553	1	0.467637
7gGjZ5	xOqOsg	COVID19_C2	IGP8	Inverse variance weighted	4.86664	2	0.0877451
mewZQm	9LPYYx	COVID19_C2	IGP9	MR Egger	9.28822	4	0.0542855
mewZQm	9LPYYx	COVID19_C2	IGP9	Inverse variance weighted	15.4749	5	0.00851455

## Sheet: Table S2-C2.Loo
Additional file2: Table S2. The leave-one-out analysis for IgG N-glycosylation traits on COVID-19 susceptibility
exposure	outcome	id.exposure	id.outcome	samplesize	SNP	b	se	p
IGP10	COVID19_C2	zu4MIU	vSpM93	NA	rs17630758	-0.0538195	0.0694637	0.438466
IGP10	COVID19_C2	zu4MIU	vSpM93	NA	rs4821897	-0.0215794	0.035581	0.544191
IGP10	COVID19_C2	zu4MIU	vSpM93	NA	rs9385856	-0.0689786	0.0313067	0.0275726
IGP10	COVID19_C2	zu4MIU	vSpM93	NA	All	-0.0489222	0.0352148	0.164756
IGP11	COVID19_C2	ugr26o	xfedQl	NA	rs11650354	0.0107211	0.018628	0.564927
IGP11	COVID19_C2	ugr26o	xfedQl	NA	rs11847263	-0.000973833	0.0289888	0.973201
IGP11	COVID19_C2	ugr26o	xfedQl	NA	rs6421315	0.00313986	0.0190124	0.868828
IGP11	COVID19_C2	ugr26o	xfedQl	NA	All	0.00561894	0.0171018	0.742489
IGP12	COVID19_C2	eAXTnl	lEDYDP	NA	rs17775791	0.0263236	0.0277719	0.343206
IGP12	COVID19_C2	eAXTnl	lEDYDP	NA	rs7789913	0.00597383	0.0246187	0.808273
IGP12	COVID19_C2	eAXTnl	lEDYDP	NA	rs874232	0.00296447	0.0240712	0.901985
IGP12	COVID19_C2	eAXTnl	lEDYDP	NA	All	0.0105092	0.0206894	0.611488
IGP13	COVID19_C2	uk3Sjr	qlQAoR	NA	rs10096810	0.019795	0.0290341	0.495375
IGP13	COVID19_C2	uk3Sjr	qlQAoR	NA	rs10813951	0.01206	0.0341063	0.723639
IGP13	COVID19_C2	uk3Sjr	qlQAoR	NA	rs17775791	0.0551064	0.0349349	0.114703
IGP13	COVID19_C2	uk3Sjr	qlQAoR	NA	rs7758383	0.042898	0.0347001	0.216365
IGP13	COVID19_C2	uk3Sjr	qlQAoR	NA	All	0.0315968	0.0286577	0.270219
IGP14	COVID19_C2	7tZuC7	KXNiQy	NA	rs17630758	-0.0118057	0.0240489	0.623496
IGP14	COVID19_C2	7tZuC7	KXNiQy	NA	rs17775791	-0.0216258	0.0257013	0.400109
IGP14	COVID19_C2	7tZuC7	KXNiQy	NA	rs4821897	-0.00137602	0.0160464	0.931663
IGP14	COVID19_C2	7tZuC7	KXNiQy	NA	rs6421315	-0.023742	0.0236895	0.31624
IGP14	COVID19_C2	7tZuC7	KXNiQy	NA	rs6570330	-0.0275596	0.023513	0.241158
IGP14	COVID19_C2	7tZuC7	KXNiQy	NA	rs741706	-0.0279326	0.0219307	0.202778
IGP14	COVID19_C2	7tZuC7	KXNiQy	NA	rs9319617	-0.0208152	0.0244483	0.39455
IGP14	COVID19_C2	7tZuC7	KXNiQy	NA	All	-0.0193774	0.0211618	0.359836
IGP15	COVID19_C2	2ZNUz2	tK5SmB	NA	rs1122979	0.0103545	0.00916052	0.258331
IGP15	COVID19_C2	2ZNUz2	tK5SmB	NA	rs2745851	0.013854	0.0107923	0.199249
IGP15	COVID19_C2	2ZNUz2	tK5SmB	NA	rs3777178	0.0120455	0.00944729	0.202302
IGP15	COVID19_C2	2ZNUz2	tK5SmB	NA	rs4074453	0.0154542	0.0110782	0.163013
IGP15	COVID19_C2	2ZNUz2	tK5SmB	NA	rs6764279	0.0348285	0.0179237	0.0519969
IGP15	COVID19_C2	2ZNUz2	tK5SmB	NA	All	0.0142481	0.0092773	0.124586
IGP16	COVID19_C2	12AGiI	cse9Gu	NA	All	0.00696033	0.0230204	0.762382
IGP17	COVID19_C2	ZKRFra	OwUWNB	NA	rs10813951	0.00923462	0.0199364	0.643217
IGP17	COVID19_C2	ZKRFra	OwUWNB	NA	rs250555	0.0307174	0.0234028	0.189334
IGP17	COVID19_C2	ZKRFra	OwUWNB	NA	rs2725391	0.0386897	0.0158359	0.0145594
IGP17	COVID19_C2	ZKRFra	OwUWNB	NA	rs7621161	0.0362724	0.0253299	0.152145
IGP17	COVID19_C2	ZKRFra	OwUWNB	NA	All	0.0302966	0.0177163	0.0872475
IGP18	COVID19_C2	F4Vozi	i5BcIt	NA	All	NA	NA	NA
IGP19	COVID19_C2	geNhMH	lsLgIY	NA	All	NA	NA	NA
IGP2	COVID19_C2	cEnVuC	Z3GIQl	NA	rs10483775	-0.00583896	0.0206898	0.777779
IGP2	COVID19_C2	cEnVuC	Z3GIQl	NA	rs11847263	-0.0162521	0.024473	0.506638
IGP2	COVID19_C2	cEnVuC	Z3GIQl	NA	rs7789913	-0.00905007	0.0199904	0.650749
IGP2	COVID19_C2	cEnVuC	Z3GIQl	NA	rs7812088	0.00934963	0.0142527	0.51183
IGP2	COVID19_C2	cEnVuC	Z3GIQl	NA	All	-0.00446647	0.015885	0.778577
IGP21	COVID19_C2	dXvixo	DrTdLe	NA	rs3742597	0.00873771	0.0293507	0.765932
IGP21	COVID19_C2	dXvixo	DrTdLe	NA	rs6583437	0.0194319	0.0284046	0.493905
IGP21	COVID19_C2	dXvixo	DrTdLe	NA	rs7621161	0.0033286	0.0261871	0.898854
IGP21	COVID19_C2	dXvixo	DrTdLe	NA	All	0.0101287	0.0227671	0.656405
IGP22	COVID19_C2	HfNJQm	ldom3H	NA	rs10813951	0.0530549	0.0335986	0.114318
IGP22	COVID19_C2	HfNJQm	ldom3H	NA	rs7621161	0.0812274	0.020445	7.09789e-05
IGP22	COVID19_C2	HfNJQm	ldom3H	NA	rs909674	0.0459952	0.0280987	0.101648
IGP22	COVID19_C2	HfNJQm	ldom3H	NA	All	0.0600211	0.02104	0.00433478
IGP23	COVID19_C2	FEekrk	4sDA38	NA	All	NA	NA	NA
IGP24	COVID19_C2	q9RBR5	DSUIW5	NA	rs10813951	-0.000179944	0.01081	0.986719
IGP24	COVID19_C2	q9RBR5	DSUIW5	NA	rs2268533	0.0155042	0.0116002	0.181368
IGP24	COVID19_C2	q9RBR5	DSUIW5	NA	rs250555	0.00790503	0.0146301	0.588973
IGP24	COVID19_C2	q9RBR5	DSUIW5	NA	rs2725391	0.0117831	0.0138499	0.394895
IGP24	COVID19_C2	q9RBR5	DSUIW5	NA	rs2745851	0.00823564	0.0147261	0.575987
IGP24	COVID19_C2	q9RBR5	DSUIW5	NA	rs7621161	0.0101168	0.0224811	0.652701
IGP24	COVID19_C2	q9RBR5	DSUIW5	NA	All	0.00886532	0.0129593	0.49392
IGP25	COVID19_C2	rZCzV8	loiMZx	NA	All	NA	NA	NA
IGP26	COVID19_C2	Dj2RN4	JcHLmD	NA	rs10813951	0.00759193	0.0153057	0.619879
IGP26	COVID19_C2	Dj2RN4	JcHLmD	NA	rs250555	0.0226117	0.0212329	0.286904
IGP26	COVID19_C2	Dj2RN4	JcHLmD	NA	rs2725391	0.029589	0.0150652	0.0495234
IGP26	COVID19_C2	Dj2RN4	JcHLmD	NA	rs7621161	0.0340638	0.0263238	0.195655
IGP26	COVID19_C2	Dj2RN4	JcHLmD	NA	All	0.023137	0.0164494	0.159558
IGP27	COVID19_C2	WNNxub	8mptUa	NA	All	0.0526346	0.0314532	0.094244
IGP28	COVID19_C2	u65sjf	FQjHYv	NA	rs2268533	0.0108081	0.0105534	0.305769
IGP28	COVID19_C2	u65sjf	FQjHYv	NA	rs2279913	0.00791228	0.0118325	0.503694
IGP28	COVID19_C2	u65sjf	FQjHYv	NA	rs2745851	0.00525819	0.0126786	0.678341
IGP28	COVID19_C2	u65sjf	FQjHYv	NA	rs3777178	0.00350222	0.0118099	0.766811
IGP28	COVID19_C2	u65sjf	FQjHYv	NA	rs4074453	0.00603256	0.0130732	0.644478
IGP28	COVID19_C2	u65sjf	FQjHYv	NA	rs7621161	0.00322639	0.0234397	0.89052
IGP28	COVID19_C2	u65sjf	FQjHYv	NA	rs7812088	0.00281946	0.0101307	0.780776
IGP28	COVID19_C2	u65sjf	FQjHYv	NA	All	0.00588542	0.0115004	0.60882
IGP29	COVID19_C2	uSOGJm	HoxnNy	NA	rs10113903	-0.000865747	0.00726734	0.905174
IGP29	COVID19_C2	uSOGJm	HoxnNy	NA	rs17775791	0.00196145	0.023745	0.934166
IGP29	COVID19_C2	uSOGJm	HoxnNy	NA	rs2725391	0.0037972	0.0104871	0.717291
IGP29	COVID19_C2	uSOGJm	HoxnNy	NA	rs2745851	0.00175754	0.0108996	0.871898
IGP29	COVID19_C2	uSOGJm	HoxnNy	NA	rs4686844	0.00530594	0.0103055	0.606649
IGP29	COVID19_C2	uSOGJm	HoxnNy	NA	rs540719	0.00180798	0.010939	0.868725
IGP29	COVID19_C2	uSOGJm	HoxnNy	NA	All	0.00230309	0.0097533	0.813328
IGP3	COVID19_C2	3LBMki	ZPw3HF	NA	All	NA	NA	NA
IGP30	COVID19_C2	SjGOyy	KIfB1o	NA	rs17775791	0.0552417	0.053369	0.300627
IGP30	COVID19_C2	SjGOyy	KIfB1o	NA	rs4821897	-0.00298418	0.0233855	0.898459
IGP30	COVID19_C2	SjGOyy	KIfB1o	NA	rs9385856	0.0458713	0.0388681	0.237929
IGP30	COVID19_C2	SjGOyy	KIfB1o	NA	All	0.0343357	0.0327159	0.293943
IGP31	COVID19_C2	VMGVSk	qysecR	NA	rs10124479	0.000132846	0.0232153	0.995434
IGP31	COVID19_C2	VMGVSk	qysecR	NA	rs2526378	-0.00525747	0.0292093	0.857158
IGP31	COVID19_C2	VMGVSk	qysecR	NA	rs2659005	-0.0393762	0.0204712	0.0544186
IGP31	COVID19_C2	VMGVSk	qysecR	NA	rs7621161	-0.0077287	0.0376054	0.837165
IGP31	COVID19_C2	VMGVSk	qysecR	NA	All	-0.01123	0.0244516	0.646037
IGP32	COVID19_C2	0OGcXu	Q2JymI	NA	rs11215031	0.0115715	0.0124849	0.354009
IGP32	COVID19_C2	0OGcXu	Q2JymI	NA	rs2161318	0.00233182	0.0208397	0.910908
IGP32	COVID19_C2	0OGcXu	Q2JymI	NA	rs7621161	-0.0132413	0.064354	0.83698
IGP32	COVID19_C2	0OGcXu	Q2JymI	NA	All	0.00559882	0.0171847	0.744573
IGP33	COVID19_C2	yPfyBC	SY1fTW	NA	All	NA	NA	NA
IGP34	COVID19_C2	K3OSAy	YGaF1F	NA	rs17630758	-0.0290758	0.0442003	0.510654
IGP34	COVID19_C2	K3OSAy	YGaF1F	NA	rs2309748	-0.0554568	0.0269856	0.0398737
IGP34	COVID19_C2	K3OSAy	YGaF1F	NA	rs4821897	0.0142994	0.0459906	0.755861
IGP34	COVID19_C2	K3OSAy	YGaF1F	NA	rs6570330	-0.046065	0.0410805	0.262145
IGP34	COVID19_C2	K3OSAy	YGaF1F	NA	All	-0.0353155	0.0346943	0.308724
IGP35	COVID19_C2	gOvdp2	RLRcXs	NA	rs11215031	-0.0067858	0.0153008	0.657409
IGP35	COVID19_C2	gOvdp2	RLRcXs	NA	rs12342831	0.000690436	0.0133551	0.958769
IGP35	COVID19_C2	gOvdp2	RLRcXs	NA	rs1529869	-0.00624188	0.0155298	0.687736
IGP35	COVID19_C2	gOvdp2	RLRcXs	NA	rs2268533	-0.00887397	0.0154396	0.565459
IGP35	COVID19_C2	gOvdp2	RLRcXs	NA	rs2745851	-0.00266644	0.0167981	0.873878
IGP35	COVID19_C2	gOvdp2	RLRcXs	NA	rs7621161	0.00547199	0.0297167	0.853905
IGP35	COVID19_C2	gOvdp2	RLRcXs	NA	rs7700895	-0.000210564	0.0161854	0.98962
IGP35	COVID19_C2	gOvdp2	RLRcXs	NA	All	-0.00350713	0.0151375	0.816783
IGP36	COVID19_C2	tWHLJn	kaOwBC	NA	rs10113903	-0.0629043	0.0399068	0.114961
IGP36	COVID19_C2	tWHLJn	kaOwBC	NA	rs2745851	-0.0734932	0.0279486	0.00854894
IGP36	COVID19_C2	tWHLJn	kaOwBC	NA	rs6001585	-0.0495506	0.0196391	0.0116339
IGP36	COVID19_C2	tWHLJn	kaOwBC	NA	rs6764279	-0.0732465	0.0291567	0.0119992
IGP36	COVID19_C2	tWHLJn	kaOwBC	NA	All	-0.0648134	0.023497	0.00580905
IGP37	COVID19_C2	BVlmoz	JYtuLg	NA	rs10113903	-0.0281322	0.0193553	0.146095
IGP37	COVID19_C2	BVlmoz	JYtuLg	NA	rs1122979	-0.0343551	0.0167847	0.0406775
IGP37	COVID19_C2	BVlmoz	JYtuLg	NA	rs2745851	-0.043357	0.0212577	0.0413913
IGP37	COVID19_C2	BVlmoz	JYtuLg	NA	rs6764279	-0.060465	0.0197914	0.00224973
IGP37	COVID19_C2	BVlmoz	JYtuLg	NA	All	-0.0402549	0.0167336	0.0161445
IGP38	COVID19_C2	D7ncpy	IAfRFL	NA	rs10113903	-0.0279557	0.0194297	0.150204
IGP38	COVID19_C2	D7ncpy	IAfRFL	NA	rs1122979	-0.0342315	0.0165315	0.038388
IGP38	COVID19_C2	D7ncpy	IAfRFL	NA	rs2745851	-0.0431106	0.0211212	0.0412406
IGP38	COVID19_C2	D7ncpy	IAfRFL	NA	rs6764279	-0.0599713	0.0196461	0.00226877
IGP38	COVID19_C2	D7ncpy	IAfRFL	NA	All	-0.0400476	0.0166277	0.016019
IGP39	COVID19_C2	eJwORR	rHsAIp	NA	rs2745851	-0.0327692	0.0137251	0.0169616
IGP39	COVID19_C2	eJwORR	rHsAIp	NA	rs3780486	-0.027257	0.0132676	0.039937
IGP39	COVID19_C2	eJwORR	rHsAIp	NA	rs5750830	-0.0246967	0.016929	0.144609
IGP39	COVID19_C2	eJwORR	rHsAIp	NA	rs7789913	-0.0365568	0.0113405	0.00126608
IGP39	COVID19_C2	eJwORR	rHsAIp	NA	rs9385856	-0.0379253	0.0108565	0.000477035
IGP39	COVID19_C2	eJwORR	rHsAIp	NA	rs9624334	-0.0294948	0.0142947	0.0390802
IGP39	COVID19_C2	eJwORR	rHsAIp	NA	All	-0.0320263	0.0119355	0.00729004
IGP40	COVID19_C2	zeimSA	hh6mJA	NA	rs2745851	-0.0328678	0.0134648	0.014646
IGP40	COVID19_C2	zeimSA	hh6mJA	NA	rs3780486	-0.0273782	0.0131535	0.0373942
IGP40	COVID19_C2	zeimSA	hh6mJA	NA	rs5750830	-0.0249724	0.0165667	0.131713
IGP40	COVID19_C2	zeimSA	hh6mJA	NA	rs7789913	-0.0367599	0.0109615	0.000797807
IGP40	COVID19_C2	zeimSA	hh6mJA	NA	rs9385856	-0.0374306	0.010727	0.000484138
IGP40	COVID19_C2	zeimSA	hh6mJA	NA	rs9624334	-0.0296052	0.0140219	0.034742
IGP40	COVID19_C2	zeimSA	hh6mJA	NA	All	-0.0320712	0.0117092	0.00616316
IGP42	COVID19_C2	voZLdu	FFlUGy	NA	rs10483775	-0.00522207	0.0202473	0.796473
IGP42	COVID19_C2	voZLdu	FFlUGy	NA	rs11847263	-0.0155664	0.0243693	0.522973
IGP42	COVID19_C2	voZLdu	FFlUGy	NA	rs7789913	-0.00836975	0.0196381	0.669963
IGP42	COVID19_C2	voZLdu	FFlUGy	NA	rs7812088	0.0090596	0.0138132	0.511912
IGP42	COVID19_C2	voZLdu	FFlUGy	NA	All	-0.00395785	0.0155481	0.799067
IGP43	COVID19_C2	FRLXlu	GWBWec	NA	All	NA	NA	NA
IGP45	COVID19_C2	It1d97	NhqFKC	NA	rs1122979	-0.0464759	0.0183828	0.0114638
IGP45	COVID19_C2	It1d97	NhqFKC	NA	rs17630758	-0.0492966	0.018757	0.00858436
IGP45	COVID19_C2	It1d97	NhqFKC	NA	rs3824459	-0.0607998	0.0152152	6.44228e-05
IGP45	COVID19_C2	It1d97	NhqFKC	NA	rs6583437	-0.0565012	0.0162687	0.000514656
IGP45	COVID19_C2	It1d97	NhqFKC	NA	rs7281587	-0.0490125	0.0185011	0.00806909
IGP45	COVID19_C2	It1d97	NhqFKC	NA	rs909674	-0.0381377	0.0166023	0.0216109
IGP45	COVID19_C2	It1d97	NhqFKC	NA	All	-0.0504129	0.0154464	0.00109958
IGP46	COVID19_C2	SXMoRp	BJivnO	NA	rs11847263	-0.0141862	0.0222731	0.524176
IGP46	COVID19_C2	SXMoRp	BJivnO	NA	rs12451413	-0.0016717	0.0172848	0.922953
IGP46	COVID19_C2	SXMoRp	BJivnO	NA	rs12587616	-0.0040957	0.0178291	0.818309
IGP46	COVID19_C2	SXMoRp	BJivnO	NA	rs7789913	-0.00816754	0.0180115	0.650216
IGP46	COVID19_C2	SXMoRp	BJivnO	NA	rs7812088	0.00752813	0.0141294	0.594173
IGP46	COVID19_C2	SXMoRp	BJivnO	NA	All	-0.00304578	0.0147214	0.836093
IGP47	COVID19_C2	REqx3s	1rtTFy	NA	rs2063112	0.0268548	0.0217593	0.217136
IGP47	COVID19_C2	REqx3s	1rtTFy	NA	rs4074453	0.0240519	0.0249564	0.335166
IGP47	COVID19_C2	REqx3s	1rtTFy	NA	rs6764279	0.0122875	0.0283449	0.664652
IGP47	COVID19_C2	REqx3s	1rtTFy	NA	rs7281587	0.00236183	0.0226985	0.917128
IGP47	COVID19_C2	REqx3s	1rtTFy	NA	All	0.0167284	0.0198661	0.399757
IGP48	COVID19_C2	dU2KX7	4K9854	NA	All	NA	NA	NA
IGP49	COVID19_C2	xqg2EI	z2KDrH	NA	rs17630758	-0.00695908	0.0267439	0.7947
IGP49	COVID19_C2	xqg2EI	z2KDrH	NA	rs4561508	-0.0249598	0.0164074	0.128197
IGP49	COVID19_C2	xqg2EI	z2KDrH	NA	rs5750830	0.00102452	0.0204001	0.959946
IGP49	COVID19_C2	xqg2EI	z2KDrH	NA	rs6570330	-0.0221101	0.0230027	0.336454
IGP49	COVID19_C2	xqg2EI	z2KDrH	NA	rs7789913	-0.0210279	0.0231094	0.362861
IGP49	COVID19_C2	xqg2EI	z2KDrH	NA	rs9319617	-0.0165934	0.0234351	0.478911
IGP49	COVID19_C2	xqg2EI	z2KDrH	NA	All	-0.0159946	0.0202631	0.42991
IGP5	COVID19_C2	Axm2VL	oN2f41	NA	rs17630758	-0.0478063	0.0229495	0.0372415
IGP5	COVID19_C2	Axm2VL	oN2f41	NA	rs3824459	-0.0626941	0.0173697	0.000306924
IGP5	COVID19_C2	Axm2VL	oN2f41	NA	rs6421315	-0.0589584	0.0186379	0.00155963
IGP5	COVID19_C2	Axm2VL	oN2f41	NA	rs7281587	-0.0482308	0.0231856	0.0375062
IGP5	COVID19_C2	Axm2VL	oN2f41	NA	rs7812088	-0.0447904	0.0228236	0.0497094
IGP5	COVID19_C2	Axm2VL	oN2f41	NA	rs909674	-0.0357507	0.0202144	0.076964
IGP5	COVID19_C2	Axm2VL	oN2f41	NA	All	-0.0500423	0.0191793	0.00907571
IGP50	COVID19_C2	Wo6Fcg	OUjP7h	NA	rs17630758	-0.053658	0.0678779	0.429231
IGP50	COVID19_C2	Wo6Fcg	OUjP7h	NA	rs4821897	-0.0215219	0.0351024	0.539798
IGP50	COVID19_C2	Wo6Fcg	OUjP7h	NA	rs9385856	-0.0679357	0.0304585	0.0257186
IGP50	COVID19_C2	Wo6Fcg	OUjP7h	NA	All	-0.0485587	0.034466	0.158869
IGP51	COVID19_C2	9lSU1N	sJr94u	NA	rs11650354	0.0110004	0.019153	0.565736
IGP51	COVID19_C2	9lSU1N	sJr94u	NA	rs11847263	-0.00128564	0.0298212	0.965612
IGP51	COVID19_C2	9lSU1N	sJr94u	NA	rs6421315	0.00315189	0.0194263	0.87111
IGP51	COVID19_C2	9lSU1N	sJr94u	NA	All	0.00567563	0.0175407	0.746264
IGP52	COVID19_C2	ky3qwj	Adr0WT	NA	rs17776120	0.0207043	0.0248723	0.405169
IGP52	COVID19_C2	ky3qwj	Adr0WT	NA	rs3795464	0.0120161	0.020044	0.548846
IGP52	COVID19_C2	ky3qwj	Adr0WT	NA	rs7789913	0.00723144	0.0209154	0.729533
IGP52	COVID19_C2	ky3qwj	Adr0WT	NA	rs874232	0.00500345	0.0206958	0.808965
IGP52	COVID19_C2	ky3qwj	Adr0WT	NA	All	0.0104959	0.0185416	0.571345
IGP53	COVID19_C2	AtsKOU	D6DZVO	NA	rs10096810	0.029459	0.0289448	0.30879
IGP53	COVID19_C2	AtsKOU	D6DZVO	NA	rs10813951	0.0201803	0.0410347	0.62287
IGP53	COVID19_C2	AtsKOU	D6DZVO	NA	rs17775791	0.0549088	0.0323914	0.090044
IGP53	COVID19_C2	AtsKOU	D6DZVO	NA	rs7758383	0.0573253	0.0308967	0.0635411
IGP53	COVID19_C2	AtsKOU	D6DZVO	NA	All	0.0419627	0.0282573	0.137538
IGP54	COVID19_C2	J2TQ1m	KtUCu8	NA	rs17630758	-0.0164622	0.0327892	0.615623
IGP54	COVID19_C2	J2TQ1m	KtUCu8	NA	rs3864327	-0.043539	0.0332445	0.190311
IGP54	COVID19_C2	J2TQ1m	KtUCu8	NA	rs6570330	-0.0345043	0.031036	0.266245
IGP54	COVID19_C2	J2TQ1m	KtUCu8	NA	rs8137426	-0.00418998	0.0186641	0.822373
IGP54	COVID19_C2	J2TQ1m	KtUCu8	NA	rs9319617	-0.0281983	0.0338784	0.405217
IGP54	COVID19_C2	J2TQ1m	KtUCu8	NA	All	-0.0247063	0.0271378	0.362611
IGP55	COVID19_C2	4xXUEi	f2tMo3	NA	rs10096810	-0.0150475	0.0337487	0.655693
IGP55	COVID19_C2	4xXUEi	f2tMo3	NA	rs2067749	-0.0469131	0.0453619	0.301045
IGP55	COVID19_C2	4xXUEi	f2tMo3	NA	rs3824459	-0.0670199	0.0412381	0.104121
IGP55	COVID19_C2	4xXUEi	f2tMo3	NA	rs7812088	-0.0193106	0.0394132	0.624167
IGP55	COVID19_C2	4xXUEi	f2tMo3	NA	All	-0.0347097	0.0347022	0.317207
IGP56	COVID19_C2	HYZbCb	OCIWJv	NA	All	NA	NA	NA
IGP57	COVID19_C2	uUQfVp	B48DhD	NA	rs10813951	-0.0142723	0.0288796	0.621166
IGP57	COVID19_C2	uUQfVp	B48DhD	NA	rs17775791	0.0428783	0.0421929	0.309512
IGP57	COVID19_C2	uUQfVp	B48DhD	NA	rs7758383	0.0452587	0.0400002	0.257862
IGP57	COVID19_C2	uUQfVp	B48DhD	NA	All	0.0295176	0.030888	0.339258
IGP58	COVID19_C2	CdGqA3	Rh3AUT	NA	rs11847263	0.0111075	0.0300609	0.711756
IGP58	COVID19_C2	CdGqA3	Rh3AUT	NA	rs12587616	0.00130571	0.0221665	0.953028
IGP58	COVID19_C2	CdGqA3	Rh3AUT	NA	rs7789913	0.00491869	0.0224004	0.826198
IGP58	COVID19_C2	CdGqA3	Rh3AUT	NA	rs7812088	-0.00950427	0.0141999	0.503292
IGP58	COVID19_C2	CdGqA3	Rh3AUT	NA	All	0.000443577	0.0170262	0.979215
IGP59	COVID19_C2	LU7oAf	mc2rUj	NA	rs11847263	0.013824	0.019934	0.488005
IGP59	COVID19_C2	LU7oAf	mc2rUj	NA	rs12587616	0.00495986	0.016698	0.766441
IGP59	COVID19_C2	LU7oAf	mc2rUj	NA	rs7789913	0.0083298	0.0164686	0.612999
IGP59	COVID19_C2	LU7oAf	mc2rUj	NA	rs7812088	-0.00609026	0.0129821	0.63898
IGP59	COVID19_C2	LU7oAf	mc2rUj	NA	rs8068453	0.0018863	0.0159401	0.905801
IGP59	COVID19_C2	LU7oAf	mc2rUj	NA	All	0.00368801	0.0136255	0.786646
IGP6	COVID19_C2	5udvYf	YEvvil	NA	rs11847263	-0.014837	0.021767	0.495473
IGP6	COVID19_C2	5udvYf	YEvvil	NA	rs12451413	-0.00228263	0.0171976	0.894408
IGP6	COVID19_C2	5udvYf	YEvvil	NA	rs12587616	-0.00472364	0.0177378	0.790005
IGP6	COVID19_C2	5udvYf	YEvvil	NA	rs7789913	-0.00880904	0.0178253	0.621174
IGP6	COVID19_C2	5udvYf	YEvvil	NA	rs7812088	0.00757317	0.0141993	0.593793
IGP6	COVID19_C2	5udvYf	YEvvil	NA	All	-0.00360082	0.0146459	0.805791
IGP60	COVID19_C2	edM4Aq	IjfElq	NA	rs11847263	0.0155932	0.0214652	0.467568
IGP60	COVID19_C2	edM4Aq	IjfElq	NA	rs12451413	0.00249911	0.0169057	0.88248
IGP60	COVID19_C2	edM4Aq	IjfElq	NA	rs12587616	0.00494207	0.0174031	0.776428
IGP60	COVID19_C2	edM4Aq	IjfElq	NA	rs7789913	0.00856494	0.017289	0.620318
IGP60	COVID19_C2	edM4Aq	IjfElq	NA	rs7812088	-0.00730549	0.0139758	0.601166
IGP60	COVID19_C2	edM4Aq	IjfElq	NA	All	0.00380219	0.0143693	0.791314
IGP61	COVID19_C2	Q94Vrn	TnbfhR	NA	All	-0.00469646	0.0164094	0.774721
IGP62	COVID19_C2	ktemLv	GlJudW	NA	rs11847263	0.0298834	0.0197955	0.131143
IGP62	COVID19_C2	ktemLv	GlJudW	NA	rs17630758	0.0223964	0.0225646	0.320931
IGP62	COVID19_C2	ktemLv	GlJudW	NA	rs2064056	0.0216465	0.0196021	0.269464
IGP62	COVID19_C2	ktemLv	GlJudW	NA	rs6421315	0.0372373	0.0198809	0.0610659
IGP62	COVID19_C2	ktemLv	GlJudW	NA	rs8137426	0.0109027	0.016879	0.518324
IGP62	COVID19_C2	ktemLv	GlJudW	NA	rs9385856	0.0340482	0.018599	0.0671539
IGP62	COVID19_C2	ktemLv	GlJudW	NA	All	0.0261941	0.0179583	0.144675
IGP63	COVID19_C2	GXwbHO	Ny15qs	NA	rs10758192	0.0303668	0.0172256	0.0779186
IGP63	COVID19_C2	GXwbHO	Ny15qs	NA	rs1122979	0.0165014	0.0211362	0.434969
IGP63	COVID19_C2	GXwbHO	Ny15qs	NA	rs11847263	0.0244301	0.0223721	0.274837
IGP63	COVID19_C2	GXwbHO	Ny15qs	NA	rs17630758	0.0164771	0.0234098	0.481522
IGP63	COVID19_C2	GXwbHO	Ny15qs	NA	rs2064056	0.0171471	0.0213875	0.422706
IGP63	COVID19_C2	GXwbHO	Ny15qs	NA	rs6421315	0.0287798	0.0234431	0.21958
IGP63	COVID19_C2	GXwbHO	Ny15qs	NA	rs8137426	0.00405374	0.0220192	0.853934
IGP63	COVID19_C2	GXwbHO	Ny15qs	NA	rs9385856	0.0262647	0.0219679	0.231855
IGP63	COVID19_C2	GXwbHO	Ny15qs	NA	All	0.0208132	0.0202367	0.303718
IGP64	COVID19_C2	YFvmQX	joro3N	NA	rs10903118	0.0304058	0.0179174	0.089697
IGP64	COVID19_C2	YFvmQX	joro3N	NA	rs17630758	0.0227845	0.0214746	0.288691
IGP64	COVID19_C2	YFvmQX	joro3N	NA	rs2064056	0.0220033	0.0180139	0.221911
IGP64	COVID19_C2	YFvmQX	joro3N	NA	rs6421315	0.0343404	0.0184777	0.0631007
IGP64	COVID19_C2	YFvmQX	joro3N	NA	rs8137426	0.0116694	0.0153644	0.447546
IGP64	COVID19_C2	YFvmQX	joro3N	NA	rs9319617	0.027716	0.0190195	0.145051
IGP64	COVID19_C2	YFvmQX	joro3N	NA	rs9385856	0.0349882	0.0172493	0.0425209
IGP64	COVID19_C2	YFvmQX	joro3N	NA	All	0.0265274	0.0169399	0.117355
IGP65	COVID19_C2	G9E6Eb	LBSQCj	NA	rs10813951	0.0127935	0.0187359	0.494711
IGP65	COVID19_C2	G9E6Eb	LBSQCj	NA	rs11847263	0.0398042	0.0240904	0.0984775
IGP65	COVID19_C2	G9E6Eb	LBSQCj	NA	rs17630758	0.0176635	0.0237598	0.457226
IGP65	COVID19_C2	G9E6Eb	LBSQCj	NA	rs2064056	0.0172411	0.021968	0.432554
IGP65	COVID19_C2	G9E6Eb	LBSQCj	NA	rs6583437	0.0297996	0.0259322	0.250501
IGP65	COVID19_C2	G9E6Eb	LBSQCj	NA	rs9385856	0.0294012	0.0220455	0.182316
IGP65	COVID19_C2	G9E6Eb	LBSQCj	NA	All	0.0237464	0.0207175	0.251713
IGP66	COVID19_C2	yV5alr	5lBqY5	NA	rs10903118	-0.0285438	0.0160142	0.074683
IGP66	COVID19_C2	yV5alr	5lBqY5	NA	rs17630758	-0.0223429	0.0198815	0.261096
IGP66	COVID19_C2	yV5alr	5lBqY5	NA	rs2064056	-0.0212725	0.0161087	0.186647
IGP66	COVID19_C2	yV5alr	5lBqY5	NA	rs5750830	-0.0129051	0.0168197	0.442927
IGP66	COVID19_C2	yV5alr	5lBqY5	NA	rs6421315	-0.0319401	0.0162852	0.049844
IGP66	COVID19_C2	yV5alr	5lBqY5	NA	rs9385856	-0.0328438	0.0148968	0.0274714
IGP66	COVID19_C2	yV5alr	5lBqY5	NA	All	-0.0254833	0.0151565	0.0926973
IGP67	COVID19_C2	vD1cyd	Le8q3o	NA	rs10124479	-0.0313904	0.0169748	0.0644235
IGP67	COVID19_C2	vD1cyd	Le8q3o	NA	rs17630758	-0.0188007	0.0246109	0.444916
IGP67	COVID19_C2	vD1cyd	Le8q3o	NA	rs2064056	-0.0192568	0.0212069	0.363855
IGP67	COVID19_C2	vD1cyd	Le8q3o	NA	rs4821897	-0.00272252	0.0228194	0.905032
IGP67	COVID19_C2	vD1cyd	Le8q3o	NA	rs6421315	-0.0294121	0.0226904	0.194895
IGP67	COVID19_C2	vD1cyd	Le8q3o	NA	rs9385856	-0.0288805	0.0215337	0.179863
IGP67	COVID19_C2	vD1cyd	Le8q3o	NA	All	-0.0227858	0.0197392	0.248359
IGP68	COVID19_C2	a1jdJ6	qH7vc3	NA	rs10903118	-0.0236282	0.0164413	0.150682
IGP68	COVID19_C2	a1jdJ6	qH7vc3	NA	rs17630758	-0.0146764	0.0192001	0.444632
IGP68	COVID19_C2	a1jdJ6	qH7vc3	NA	rs2064056	-0.0157616	0.0158792	0.320906
IGP68	COVID19_C2	a1jdJ6	qH7vc3	NA	rs4807942	-0.0255487	0.0154676	0.0985839
IGP68	COVID19_C2	a1jdJ6	qH7vc3	NA	rs5750830	-0.00743793	0.0152923	0.626695
IGP68	COVID19_C2	a1jdJ6	qH7vc3	NA	rs6421315	-0.0246297	0.0169604	0.14645
IGP68	COVID19_C2	a1jdJ6	qH7vc3	NA	rs9319617	-0.021318	0.0173126	0.218189
IGP68	COVID19_C2	a1jdJ6	qH7vc3	NA	rs9385856	-0.0270801	0.016188	0.0943581
IGP68	COVID19_C2	a1jdJ6	qH7vc3	NA	All	-0.0203576	0.0155276	0.189838
IGP69	COVID19_C2	Pr0jqf	xLoTfb	NA	rs10813951	-0.035745	0.0181133	0.0484484
IGP69	COVID19_C2	Pr0jqf	xLoTfb	NA	rs10903118	-0.050653	0.0156416	0.00120223
IGP69	COVID19_C2	Pr0jqf	xLoTfb	NA	rs11249231	-0.041867	0.0181441	0.0210287
IGP69	COVID19_C2	Pr0jqf	xLoTfb	NA	rs17630758	-0.0433061	0.0199855	0.0302446
IGP69	COVID19_C2	Pr0jqf	xLoTfb	NA	rs6583437	-0.0462999	0.0177367	0.00904354
IGP69	COVID19_C2	Pr0jqf	xLoTfb	NA	rs7281587	-0.0405574	0.0179287	0.0236879
IGP69	COVID19_C2	Pr0jqf	xLoTfb	NA	rs909674	-0.0327242	0.0159092	0.0396923
IGP69	COVID19_C2	Pr0jqf	xLoTfb	NA	rs9385856	-0.050496	0.0152186	0.000906477
IGP69	COVID19_C2	Pr0jqf	xLoTfb	NA	All	-0.0428544	0.0162266	0.00826622
IGP7	COVID19_C2	vJxnkn	PoSGQD	NA	rs17303508	-0.0142411	0.0551944	0.796394
IGP7	COVID19_C2	vJxnkn	PoSGQD	NA	rs2834838	-0.0320219	0.0441199	0.467967
IGP7	COVID19_C2	vJxnkn	PoSGQD	NA	rs4074453	-0.00497999	0.0621247	0.936109
IGP7	COVID19_C2	vJxnkn	PoSGQD	NA	rs7865745	0.0316953	0.0269303	0.23922
IGP7	COVID19_C2	vJxnkn	PoSGQD	NA	All	-0.00501403	0.0418009	0.904522
IGP70	COVID19_C2	SUwhqn	gSNhoX	NA	rs10903118	-0.0278224	0.0163677	0.0891616
IGP70	COVID19_C2	SUwhqn	gSNhoX	NA	rs17630758	-0.0212736	0.0200304	0.288205
IGP70	COVID19_C2	SUwhqn	gSNhoX	NA	rs2064056	-0.0204579	0.0164242	0.212911
IGP70	COVID19_C2	SUwhqn	gSNhoX	NA	rs5750830	-0.012236	0.0167363	0.464716
IGP70	COVID19_C2	SUwhqn	gSNhoX	NA	rs6421315	-0.0319147	0.0166756	0.0556379
IGP70	COVID19_C2	SUwhqn	gSNhoX	NA	rs9385856	-0.0323399	0.0153163	0.034732
IGP70	COVID19_C2	SUwhqn	gSNhoX	NA	All	-0.0247771	0.0154159	0.108002
IGP71	COVID19_C2	4bTFPg	nSwMJq	NA	rs10903118	-0.0279091	0.016303	0.0869143
IGP71	COVID19_C2	4bTFPg	nSwMJq	NA	rs17630758	-0.0214276	0.0199929	0.283826
IGP71	COVID19_C2	4bTFPg	nSwMJq	NA	rs2064056	-0.0205657	0.0163744	0.209128
IGP71	COVID19_C2	4bTFPg	nSwMJq	NA	rs5750830	-0.0123565	0.0167195	0.459877
IGP71	COVID19_C2	4bTFPg	nSwMJq	NA	rs6421315	-0.0320432	0.0165936	0.0534754
IGP71	COVID19_C2	4bTFPg	nSwMJq	NA	rs9385856	-0.0322846	0.0152597	0.0343718
IGP71	COVID19_C2	4bTFPg	nSwMJq	NA	All	-0.024874	0.0153654	0.105483
IGP72	COVID19_C2	DPRvcV	natiU1	NA	rs17630758	0.0336579	0.0179408	0.060647
IGP72	COVID19_C2	DPRvcV	natiU1	NA	rs2064056	0.0302713	0.0146947	0.0393975
IGP72	COVID19_C2	DPRvcV	natiU1	NA	rs311438	0.0316233	0.0149104	0.033931
IGP72	COVID19_C2	DPRvcV	natiU1	NA	rs5750830	0.0245775	0.0160341	0.125319
IGP72	COVID19_C2	DPRvcV	natiU1	NA	rs6583437	0.0395303	0.0151131	0.00890615
IGP72	COVID19_C2	DPRvcV	natiU1	NA	rs9385856	0.0421622	0.0122535	0.000579951
IGP72	COVID19_C2	DPRvcV	natiU1	NA	All	0.033851	0.0136246	0.0129717
IGP73	COVID19_C2	hbES80	Apqv3X	NA	rs17776120	0.020274	0.0245258	0.408442
IGP73	COVID19_C2	hbES80	Apqv3X	NA	rs3795464	0.0121895	0.0200975	0.544171
IGP73	COVID19_C2	hbES80	Apqv3X	NA	rs7789913	0.00726879	0.0210873	0.73032
IGP73	COVID19_C2	hbES80	Apqv3X	NA	rs874232	0.00518518	0.0206077	0.801339
IGP73	COVID19_C2	hbES80	Apqv3X	NA	All	0.0105744	0.018525	0.568124
IGP74	COVID19_C2	cNvadj	9Gx4De	NA	rs10813951	-0.0339691	0.018191	0.061852
IGP74	COVID19_C2	cNvadj	9Gx4De	NA	rs10903118	-0.0489762	0.0160717	0.00230867
IGP74	COVID19_C2	cNvadj	9Gx4De	NA	rs11249231	-0.0401451	0.0183782	0.0289337
IGP74	COVID19_C2	cNvadj	9Gx4De	NA	rs17630758	-0.041005	0.0201005	0.04135
IGP74	COVID19_C2	cNvadj	9Gx4De	NA	rs6583437	-0.045475	0.0180678	0.0118389
IGP74	COVID19_C2	cNvadj	9Gx4De	NA	rs7281587	-0.0388737	0.0182447	0.0331152
IGP74	COVID19_C2	cNvadj	9Gx4De	NA	rs909674	-0.0313288	0.0158121	0.047556
IGP74	COVID19_C2	cNvadj	9Gx4De	NA	rs9385856	-0.0489811	0.0156251	0.00171995
IGP74	COVID19_C2	cNvadj	9Gx4De	NA	All	-0.0412075	0.0164418	0.0122015
IGP75	COVID19_C2	HmjzOM	cFOgSi	NA	rs10813951	-0.0339797	0.0180866	0.0602824
IGP75	COVID19_C2	HmjzOM	cFOgSi	NA	rs10903118	-0.0488503	0.0159676	0.00221832
IGP75	COVID19_C2	HmjzOM	cFOgSi	NA	rs11249231	-0.0401238	0.0182753	0.0281261
IGP75	COVID19_C2	HmjzOM	cFOgSi	NA	rs17630758	-0.0410237	0.0199962	0.040211
IGP75	COVID19_C2	HmjzOM	cFOgSi	NA	rs6583437	-0.0454735	0.0179548	0.0113201
IGP75	COVID19_C2	HmjzOM	cFOgSi	NA	rs7281587	-0.0388539	0.0181386	0.0321888
IGP75	COVID19_C2	HmjzOM	cFOgSi	NA	rs909674	-0.0313254	0.0157337	0.0464841
IGP75	COVID19_C2	HmjzOM	cFOgSi	NA	rs9385856	-0.04881	0.0155331	0.0016761
IGP75	COVID19_C2	HmjzOM	cFOgSi	NA	All	-0.0411703	0.016346	0.0117797
IGP76	COVID19_C2	xNKKZc	XnCtbu	NA	rs10813951	0.0352029	0.0182865	0.0542199
IGP76	COVID19_C2	xNKKZc	XnCtbu	NA	rs10903118	0.0495136	0.0158805	0.00182153
IGP76	COVID19_C2	xNKKZc	XnCtbu	NA	rs11249231	0.041351	0.0182409	0.0233942
IGP76	COVID19_C2	xNKKZc	XnCtbu	NA	rs17630758	0.0420386	0.0197501	0.0332934
IGP76	COVID19_C2	xNKKZc	XnCtbu	NA	rs6583437	0.0483536	0.0178184	0.00665372
IGP76	COVID19_C2	xNKKZc	XnCtbu	NA	rs7281587	0.040042	0.0180749	0.0267365
IGP76	COVID19_C2	xNKKZc	XnCtbu	NA	rs8137426	0.0324096	0.0155196	0.0367706
IGP76	COVID19_C2	xNKKZc	XnCtbu	NA	rs9385856	0.0485158	0.015662	0.00195043
IGP76	COVID19_C2	xNKKZc	XnCtbu	NA	All	0.0423021	0.0162826	0.00937674
IGP77	COVID19_C2	YZAwRo	ARMTC5	NA	rs10096810	-0.0514949	0.0320474	0.108091
IGP77	COVID19_C2	YZAwRo	ARMTC5	NA	rs10813951	-0.0509278	0.0276717	0.065705
IGP77	COVID19_C2	YZAwRo	ARMTC5	NA	rs12986368	-0.0721939	0.0370896	0.0515981
IGP77	COVID19_C2	YZAwRo	ARMTC5	NA	rs6583437	-0.0863031	0.0248644	0.000518624
IGP77	COVID19_C2	YZAwRo	ARMTC5	NA	All	-0.064636	0.0263033	0.0139972
IGP8	COVID19_C2	7gGjZ5	xOqOsg	NA	rs10813950	-0.00637368	0.0203067	0.753619
IGP8	COVID19_C2	7gGjZ5	xOqOsg	NA	rs4074453	-0.0548332	0.0394884	0.164957
IGP8	COVID19_C2	7gGjZ5	xOqOsg	NA	rs7621161	-0.0267207	0.0477945	0.576111
IGP8	COVID19_C2	7gGjZ5	xOqOsg	NA	All	-0.0255007	0.0283766	0.368838
IGP9	COVID19_C2	mewZQm	9LPYYx	NA	rs17630758	-0.0125726	0.0270856	0.64252
IGP9	COVID19_C2	mewZQm	9LPYYx	NA	rs3848370	-0.0195506	0.0254159	0.441758
IGP9	COVID19_C2	mewZQm	9LPYYx	NA	rs4561508	-0.0278015	0.0176011	0.114214
IGP9	COVID19_C2	mewZQm	9LPYYx	NA	rs4821897	-0.00112299	0.019593	0.954294
IGP9	COVID19_C2	mewZQm	9LPYYx	NA	rs6570330	-0.0250776	0.0235542	0.287024
IGP9	COVID19_C2	mewZQm	9LPYYx	NA	rs7789913	-0.0238904	0.0236434	0.312281
IGP9	COVID19_C2	mewZQm	9LPYYx	NA	All	-0.0190337	0.0208724	0.361818

## Sheet: Table S3-C2.pleio
Additional file2: Table S3. The MR Egger intercepts analysis for IgG N-glycosylation traits on COVID-19 susceptibility
id.exposure	id.outcome	outcome	exposure	egger_intercept	se	pval
zu4MIU	vSpM93	COVID19_C2	IGP10	0.0102151	0.0231458	0.735404
ugr26o	xfedQl	COVID19_C2	IGP11	-0.00153138	0.00983527	0.901666
eAXTnl	lEDYDP	COVID19_C2	IGP12	0.0155709	0.0180003	0.545989
uk3Sjr	qlQAoR	COVID19_C2	IGP13	0.0110001	0.0195282	0.629963
7tZuC7	KXNiQy	COVID19_C2	IGP14	0.0190136	0.012156	0.178554
2ZNUz2	tK5SmB	COVID19_C2	IGP15	0.00536895	0.00444342	0.313492
12AGiI	cse9Gu	COVID19_C2	IGP16	NA	NA	NA
ZKRFra	OwUWNB	COVID19_C2	IGP17	-0.0167599	0.00898455	0.203118
cEnVuC	Z3GIQl	COVID19_C2	IGP2	0.00354546	0.0156096	0.841425
dXvixo	DrTdLe	COVID19_C2	IGP21	0.00397077	0.022297	0.887803
HfNJQm	ldom3H	COVID19_C2	IGP22	-0.0929414	0.218715	0.744192
q9RBR5	DSUIW5	COVID19_C2	IGP24	-0.00214123	0.00706837	0.777043
Dj2RN4	JcHLmD	COVID19_C2	IGP26	-0.0077076	0.0112378	0.563631
WNNxub	8mptUa	COVID19_C2	IGP27	NA	NA	NA
u65sjf	FQjHYv	COVID19_C2	IGP28	-0.000398743	0.00492197	0.938575
uSOGJm	HoxnNy	COVID19_C2	IGP29	0.00203631	0.00465528	0.684387
SjGOyy	KIfB1o	COVID19_C2	IGP30	-0.0159666	0.0213819	0.591666
VMGVSk	qysecR	COVID19_C2	IGP31	-0.0173486	0.0116698	0.27547
0OGcXu	Q2JymI	COVID19_C2	IGP32	-0.00045395	0.0141132	0.97953
K3OSAy	YGaF1F	COVID19_C2	IGP34	0.0219692	0.00869521	0.127394
gOvdp2	RLRcXs	COVID19_C2	IGP35	0.000941861	0.00615049	0.884279
tWHLJn	kaOwBC	COVID19_C2	IGP36	0.00296485	0.0183096	0.886243
BVlmoz	JYtuLg	COVID19_C2	IGP37	-0.00668984	0.0149248	0.697861
D7ncpy	IAfRFL	COVID19_C2	IGP38	-0.00660091	0.0148221	0.699636
eJwORR	rHsAIp	COVID19_C2	IGP39	0.0102772	0.00536095	0.127705
zeimSA	hh6mJA	COVID19_C2	IGP40	0.010547	0.00535046	0.12
voZLdu	FFlUGy	COVID19_C2	IGP42	0.00244344	0.0157615	0.891033
It1d97	NhqFKC	COVID19_C2	IGP45	-0.00319262	0.00998572	0.765184
SXMoRp	BJivnO	COVID19_C2	IGP46	-0.00530663	0.0109239	0.660391
REqx3s	1rtTFy	COVID19_C2	IGP47	-0.0146761	0.0148653	0.42758
xqg2EI	z2KDrH	COVID19_C2	IGP49	0.0120449	0.00895588	0.249848
Axm2VL	oN2f41	COVID19_C2	IGP5	-0.0019991	0.0106695	0.860495
Wo6Fcg	OUjP7h	COVID19_C2	IGP50	0.0105132	0.0225916	0.722718
9lSU1N	sJr94u	COVID19_C2	IGP51	-0.00133025	0.00971566	0.913374
ky3qwj	Adr0WT	COVID19_C2	IGP52	0.00469526	0.0110465	0.712167
AtsKOU	D6DZVO	COVID19_C2	IGP53	-0.00380682	0.0177095	0.849727
J2TQ1m	KtUCu8	COVID19_C2	IGP54	-0.0028345	0.0188695	0.890125
4xXUEi	f2tMo3	COVID19_C2	IGP55	-0.0165071	0.00667638	0.131965
uUQfVp	B48DhD	COVID19_C2	IGP57	-0.0305101	0.0143639	0.280118
CdGqA3	Rh3AUT	COVID19_C2	IGP58	0.00687932	0.0149416	0.69043
LU7oAf	mc2rUj	COVID19_C2	IGP59	0.00452526	0.00955482	0.66811
5udvYf	YEvvil	COVID19_C2	IGP6	-0.00417962	0.0111336	0.732329
edM4Aq	IjfElq	COVID19_C2	IGP60	0.0033911	0.0108057	0.774209
Q94Vrn	TnbfhR	COVID19_C2	IGP61	NA	NA	NA
ktemLv	GlJudW	COVID19_C2	IGP62	-0.0122778	0.0122446	0.372738
GXwbHO	Ny15qs	COVID19_C2	IGP63	-0.0160492	0.0112926	0.205083
YFvmQX	joro3N	COVID19_C2	IGP64	-0.00880325	0.00767275	0.303159
G9E6Eb	LBSQCj	COVID19_C2	IGP65	0.0061773	0.0136283	0.673854
yV5alr	5lBqY5	COVID19_C2	IGP66	0.0102136	0.00667187	0.200559
vD1cyd	Le8q3o	COVID19_C2	IGP67	0.0147735	0.00970284	0.202522
a1jdJ6	qH7vc3	COVID19_C2	IGP68	0.00935014	0.00649818	0.200235
Pr0jqf	xLoTfb	COVID19_C2	IGP69	0.0129131	0.0081726	0.165176
vJxnkn	PoSGQD	COVID19_C2	IGP7	-0.0228864	0.024447	0.448014
SUwhqn	gSNhoX	COVID19_C2	IGP70	0.0104746	0.00725718	0.222406
4bTFPg	nSwMJq	COVID19_C2	IGP71	0.0104525	0.00716095	0.218159
DPRvcV	natiU1	COVID19_C2	IGP72	-0.00749708	0.0095038	0.474325
hbES80	Apqv3X	COVID19_C2	IGP73	0.00500076	0.0118182	0.713349
cNvadj	9Gx4De	COVID19_C2	IGP74	0.0142818	0.009569	0.186171
HmjzOM	cFOgSi	COVID19_C2	IGP75	0.0142463	0.0094324	0.181697
xNKKZc	XnCtbu	COVID19_C2	IGP76	-0.0146423	0.00873099	0.144545
YZAwRo	ARMTC5	COVID19_C2	IGP77	-0.0801123	0.0460891	0.224306
7gGjZ5	xOqOsg	COVID19_C2	IGP8	-0.0262583	0.0126057	0.284934
mewZQm	9LPYYx	COVID19_C2	IGP9	0.0197109	0.0120757	0.177958

## Sheet: Table S4-C2.Presso
Additional file2: Table S4. The MRPRESSO test for IgG N-glycosylation traits on COVID-19 susceptibility
Exposure	MR Analysis	Causal Estimate	Sd	T-stat	P-value	res_pre[["MR-PRESSO results"]][["Global Test"]][["Pvalue"]]	lo_ci	up_ci	or	or_lci95	or_uci95	exposure	outcome	estimate	pvalue
beta.exposure	Outlier-corrected	NA	NA	NA	NA	0.1214	NA	NA	NA	NA	NA	IGP13	COVID19_C2	NA ( NA- NA)	NA
beta.exposure	Outlier-corrected	NA	NA	NA	NA	0.072	NA	NA	NA	NA	NA	IGP14	COVID19_C2	NA ( NA- NA)	NA
beta.exposure	Outlier-corrected	NA	NA	NA	NA	0.4546	NA	NA	NA	NA	NA	IGP15	COVID19_C2	NA ( NA- NA)	NA
beta.exposure	Outlier-corrected	NA	NA	NA	NA	0.358	NA	NA	NA	NA	NA	IGP17	COVID19_C2	NA ( NA- NA)	NA
beta.exposure	Outlier-corrected	NA	NA	NA	NA	0.3002	NA	NA	NA	NA	NA	IGP2	COVID19_C2	NA ( NA- NA)	NA
beta.exposure	Outlier-corrected	NA	NA	NA	NA	0.145	NA	NA	NA	NA	NA	IGP24	COVID19_C2	NA ( NA- NA)	NA
beta.exposure	Outlier-corrected	NA	NA	NA	NA	0.3258	NA	NA	NA	NA	NA	IGP26	COVID19_C2	NA ( NA- NA)	NA
beta.exposure	Outlier-corrected	NA	NA	NA	NA	0.2834	NA	NA	NA	NA	NA	IGP28	COVID19_C2	NA ( NA- NA)	NA
beta.exposure	Outlier-corrected	NA	NA	NA	NA	0.3622	NA	NA	NA	NA	NA	IGP29	COVID19_C2	NA ( NA- NA)	NA
beta.exposure	Outlier-corrected	NA	NA	NA	NA	0.1622	NA	NA	NA	NA	NA	IGP31	COVID19_C2	NA ( NA- NA)	NA
beta.exposure	Outlier-corrected	NA	NA	NA	NA	0.148	NA	NA	NA	NA	NA	IGP34	COVID19_C2	NA ( NA- NA)	NA
beta.exposure	Outlier-corrected	NA	NA	NA	NA	0.1096	NA	NA	NA	NA	NA	IGP35	COVID19_C2	NA ( NA- NA)	NA
beta.exposure	Outlier-corrected	NA	NA	NA	NA	0.3168	NA	NA	NA	NA	NA	IGP36	COVID19_C2	NA ( NA- NA)	NA
beta.exposure	Outlier-corrected	NA	NA	NA	NA	0.3672	NA	NA	NA	NA	NA	IGP37	COVID19_C2	NA ( NA- NA)	NA
beta.exposure	Outlier-corrected	NA	NA	NA	NA	0.3668	NA	NA	NA	NA	NA	IGP38	COVID19_C2	NA ( NA- NA)	NA
beta.exposure	Outlier-corrected	NA	NA	NA	NA	0.3202	NA	NA	NA	NA	NA	IGP39	COVID19_C2	NA ( NA- NA)	NA
beta.exposure	Outlier-corrected	NA	NA	NA	NA	0.3466	NA	NA	NA	NA	NA	IGP40	COVID19_C2	NA ( NA- NA)	NA
beta.exposure	Outlier-corrected	NA	NA	NA	NA	0.2954	NA	NA	NA	NA	NA	IGP42	COVID19_C2	NA ( NA- NA)	NA
beta.exposure	Outlier-corrected	NA	NA	NA	NA	0.3418	NA	NA	NA	NA	NA	IGP45	COVID19_C2	NA ( NA- NA)	NA
beta.exposure	Outlier-corrected	NA	NA	NA	NA	0.3784	NA	NA	NA	NA	NA	IGP46	COVID19_C2	NA ( NA- NA)	NA
beta.exposure	Outlier-corrected	NA	NA	NA	NA	0.5008	NA	NA	NA	NA	NA	IGP47	COVID19_C2	NA ( NA- NA)	NA
beta.exposure	Outlier-corrected	-0.00962871	0.0148144	-0.649955	0.562054	0.0436	-0.038665	0.0194076	0.990418	0.962073	1.0196	IGP49	COVID19_C2	0.99 (0.96-1.02)	0.56
beta.exposure	Outlier-corrected	NA	NA	NA	NA	0.2024	NA	NA	NA	NA	NA	IGP5	COVID19_C2	NA ( NA- NA)	NA
beta.exposure	Outlier-corrected	NA	NA	NA	NA	0.869	NA	NA	NA	NA	NA	IGP52	COVID19_C2	NA ( NA- NA)	NA
beta.exposure	Outlier-corrected	NA	NA	NA	NA	0.1702	NA	NA	NA	NA	NA	IGP53	COVID19_C2	NA ( NA- NA)	NA
beta.exposure	Outlier-corrected	NA	NA	NA	NA	0.0724	NA	NA	NA	NA	NA	IGP54	COVID19_C2	NA ( NA- NA)	NA
beta.exposure	Outlier-corrected	NA	NA	NA	NA	0.1312	NA	NA	NA	NA	NA	IGP55	COVID19_C2	NA ( NA- NA)	NA
beta.exposure	Outlier-corrected	NA	NA	NA	NA	0.3286	NA	NA	NA	NA	NA	IGP58	COVID19_C2	NA ( NA- NA)	NA
beta.exposure	Outlier-corrected	NA	NA	NA	NA	0.3438	NA	NA	NA	NA	NA	IGP59	COVID19_C2	NA ( NA- NA)	NA
beta.exposure	Outlier-corrected	NA	NA	NA	NA	0.3708	NA	NA	NA	NA	NA	IGP6	COVID19_C2	NA ( NA- NA)	NA
beta.exposure	Outlier-corrected	NA	NA	NA	NA	0.377	NA	NA	NA	NA	NA	IGP60	COVID19_C2	NA ( NA- NA)	NA
beta.exposure	Outlier-corrected	NA	NA	NA	NA	0.073	NA	NA	NA	NA	NA	IGP62	COVID19_C2	NA ( NA- NA)	NA
beta.exposure	Outlier-corrected	0.0157796	0.0189298	0.833583	0.442504	0.005	-0.0213229	0.052882	1.0159	0.978903	1.05431	IGP63	COVID19_C2	1.02 (0.98-1.05)	0.44
beta.exposure	Outlier-corrected	NA	NA	NA	NA	0.082	NA	NA	NA	NA	NA	IGP64	COVID19_C2	NA ( NA- NA)	NA
beta.exposure	Outlier-corrected	NA	NA	NA	NA	0.1444	NA	NA	NA	NA	NA	IGP65	COVID19_C2	NA ( NA- NA)	NA
beta.exposure	Outlier-corrected	NA	NA	NA	NA	0.1564	NA	NA	NA	NA	NA	IGP66	COVID19_C2	NA ( NA- NA)	NA
beta.exposure	Outlier-corrected	-0.0144963	0.020546	-0.705554	0.531317	0.033	-0.0547666	0.0257739	0.985608	0.946706	1.02611	IGP67	COVID19_C2	0.99 (0.95-1.03)	0.53
beta.exposure	Outlier-corrected	NA	NA	NA	NA	0.1024	NA	NA	NA	NA	NA	IGP68	COVID19_C2	NA ( NA- NA)	NA
beta.exposure	Outlier-corrected	NA	NA	NA	NA	0.1438	NA	NA	NA	NA	NA	IGP69	COVID19_C2	NA ( NA- NA)	NA
beta.exposure	Outlier-corrected	NA	NA	NA	NA	0.0706	NA	NA	NA	NA	NA	IGP7	COVID19_C2	NA ( NA- NA)	NA
beta.exposure	Outlier-corrected	NA	NA	NA	NA	0.1434	NA	NA	NA	NA	NA	IGP70	COVID19_C2	NA ( NA- NA)	NA
beta.exposure	Outlier-corrected	NA	NA	NA	NA	0.1446	NA	NA	NA	NA	NA	IGP71	COVID19_C2	NA ( NA- NA)	NA
beta.exposure	Outlier-corrected	NA	NA	NA	NA	0.2752	NA	NA	NA	NA	NA	IGP72	COVID19_C2	NA ( NA- NA)	NA
beta.exposure	Outlier-corrected	NA	NA	NA	NA	0.8764	NA	NA	NA	NA	NA	IGP73	COVID19_C2	NA ( NA- NA)	NA
beta.exposure	Outlier-corrected	NA	NA	NA	NA	0.122	NA	NA	NA	NA	NA	IGP74	COVID19_C2	NA ( NA- NA)	NA
beta.exposure	Outlier-corrected	NA	NA	NA	NA	0.1284	NA	NA	NA	NA	NA	IGP75	COVID19_C2	NA ( NA- NA)	NA
beta.exposure	Outlier-corrected	NA	NA	NA	NA	0.138	NA	NA	NA	NA	NA	IGP76	COVID19_C2	NA ( NA- NA)	NA
beta.exposure	Outlier-corrected	-0.064636	0.0263033	-2.45733	0.0910831	0.0352	-0.11619	-0.0130815	0.937409	0.890306	0.987004	IGP77	COVID19_C2	0.94 (0.89-0.99)	0.09
beta.exposure	Outlier-corrected	-0.0111393	0.014123	-0.788732	0.487853	0.0218	-0.0388204	0.0165418	0.988923	0.961923	1.01668	IGP9	COVID19_C2	0.99 (0.96-1.02)	0.49
