# Supplementary material for: The impact of immunoglobulin G N-glycosylation level on COVID-19 outcome: evidence from a Mendelian randomization study
Source: Front Immunol. 2023 Aug 18;14:1217444. doi: 10.3389/fimmu.2023.1217444 (PMC10472139; doi:10.3389/fimmu.2023.1217444)
Supplement: Additional file 3 — Supplementary tables for sensitivity analysis in MR analysis of COVID-19 hospitalization. Table S1 . The Cochran Test of heterogeneity for IgG N-glycosylation traits on COVID-19 hospitalization. Table S2 . The leave-one-out analysis for IgG N-glycosylation traits on COVID-19 hospitalization. Table S3 . The MR-Egger intercepts analysis for IgG N-glycosylation traits on COVID-19 hospitalization. Table S4 . The MRPRESSO test for IgG N-glycosylation traits on COVID-19 hospitalization. [file DataSheet_3.xlsx]

## Sheet: Table S1-B2.hetero
Additional file3: Table S1. The Cochran Test of heterogeneity for IgG N-glycosylation traits on COVID-19 hospitalization
id.exposure	id.outcome	outcome	exposure	method	Q	Q_df	Q_pval
zu4MIU	vSpM93	COVID19_B2	IGP10	MR Egger	1.33701	1	0.247561
zu4MIU	vSpM93	COVID19_B2	IGP10	Inverse variance weighted	3.10849	2	0.211349
ugr26o	xfedQl	COVID19_B2	IGP11	MR Egger	1.16366	1	0.280707
ugr26o	xfedQl	COVID19_B2	IGP11	Inverse variance weighted	2.69184	2	0.260301
eAXTnl	lEDYDP	COVID19_B2	IGP12	MR Egger	0.128982	1	0.71949
eAXTnl	lEDYDP	COVID19_B2	IGP12	Inverse variance weighted	0.56092	2	0.755436
uk3Sjr	qlQAoR	COVID19_B2	IGP13	MR Egger	5.54592	2	0.0624769
uk3Sjr	qlQAoR	COVID19_B2	IGP13	Inverse variance weighted	9.26972	3	0.0259117
7tZuC7	KXNiQy	COVID19_B2	IGP14	MR Egger	8.42528	5	0.134303
7tZuC7	KXNiQy	COVID19_B2	IGP14	Inverse variance weighted	8.48648	6	0.204583
2ZNUz2	tK5SmB	COVID19_B2	IGP15	MR Egger	4.8433	3	0.183638
2ZNUz2	tK5SmB	COVID19_B2	IGP15	Inverse variance weighted	6.88387	4	0.142154
12AGiI	cse9Gu	COVID19_B2	IGP16	Inverse variance weighted	2.68715	1	0.10116
ZKRFra	OwUWNB	COVID19_B2	IGP17	MR Egger	4.71658	2	0.0945817
ZKRFra	OwUWNB	COVID19_B2	IGP17	Inverse variance weighted	5.19064	3	0.158358
cEnVuC	Z3GIQl	COVID19_B2	IGP2.	MR Egger	3.79952	2	0.149604
cEnVuC	Z3GIQl	COVID19_B2	IGP2.	Inverse variance weighted	5.64676	3	0.13012
dXvixo	DrTdLe	COVID19_B2	IGP21	MR Egger	7.71167	1	0.00548649
dXvixo	DrTdLe	COVID19_B2	IGP21	Inverse variance weighted	10.3599	2	0.0056284
HfNJQm	ldom3H	COVID19_B2	IGP22	MR Egger	1.38731	1	0.23886
HfNJQm	ldom3H	COVID19_B2	IGP22	Inverse variance weighted	1.39442	2	0.497972
q9RBR5	DSUIW5	COVID19_B2	IGP24	MR Egger	3.71252	4	0.446308
q9RBR5	DSUIW5	COVID19_B2	IGP24	Inverse variance weighted	9.89904	5	0.0781469
Dj2RN4	JcHLmD	COVID19_B2	IGP26	MR Egger	1.78002	2	0.410652
Dj2RN4	JcHLmD	COVID19_B2	IGP26	Inverse variance weighted	3.79111	3	0.284922
WNNxub	8mptUa	COVID19_B2	IGP27	Inverse variance weighted	4.3246	1	0.0375652
u65sjf	FQjHYv	COVID19_B2	IGP28	MR Egger	9.61966	5	0.0867578
u65sjf	FQjHYv	COVID19_B2	IGP28	Inverse variance weighted	12.1819	6	0.0580311
uSOGJm	HoxnNy	COVID19_B2	IGP29	MR Egger	4.43789	4	0.349976
uSOGJm	HoxnNy	COVID19_B2	IGP29	Inverse variance weighted	4.59496	5	0.46728
SjGOyy	KIfB1o	COVID19_B2	IGP30	MR Egger	0.227902	1	0.633084
SjGOyy	KIfB1o	COVID19_B2	IGP30	Inverse variance weighted	0.328276	2	0.848625
VMGVSk	qysecR	COVID19_B2	IGP31	MR Egger	5.37962	2	0.067894
VMGVSk	qysecR	COVID19_B2	IGP31	Inverse variance weighted	5.43551	3	0.142547
0OGcXu	Q2JymI	COVID19_B2	IGP32	MR Egger	8.68767	1	0.00320369
0OGcXu	Q2JymI	COVID19_B2	IGP32	Inverse variance weighted	15.4658	2	0.000438175
K3OSAy	YGaF1F	COVID19_B2	IGP34	MR Egger	4.20229	2	0.122316
K3OSAy	YGaF1F	COVID19_B2	IGP34	Inverse variance weighted	4.45134	3	0.216672
gOvdp2	RLRcXs	COVID19_B2	IGP35	MR Egger	14.5497	5	0.0124699
gOvdp2	RLRcXs	COVID19_B2	IGP35	Inverse variance weighted	27.6821	6	0.00010784
tWHLJn	kaOwBC	COVID19_B2	IGP36	MR Egger	6.83558	2	0.0327848
tWHLJn	kaOwBC	COVID19_B2	IGP36	Inverse variance weighted	6.9537	3	0.0733882
BVlmoz	JYtuLg	COVID19_B2	IGP37	MR Egger	3.90851	2	0.14167
BVlmoz	JYtuLg	COVID19_B2	IGP37	Inverse variance weighted	6.26173	3	0.099548
D7ncpy	IAfRFL	COVID19_B2	IGP38	MR Egger	4.06687	2	0.130885
D7ncpy	IAfRFL	COVID19_B2	IGP38	Inverse variance weighted	6.30053	3	0.0978698
eJwORR	rHsAIp	COVID19_B2	IGP39	MR Egger	3.91443	4	0.417711
eJwORR	rHsAIp	COVID19_B2	IGP39	Inverse variance weighted	4.01762	5	0.546882
zeimSA	hh6mJA	COVID19_B2	IGP40	MR Egger	3.91415	4	0.41775
zeimSA	hh6mJA	COVID19_B2	IGP40	Inverse variance weighted	4.02379	5	0.545996
voZLdu	FFlUGy	COVID19_B2	IGP42	MR Egger	3.598	2	0.165464
voZLdu	FFlUGy	COVID19_B2	IGP42	Inverse variance weighted	5.72465	3	0.125803
It1d97	NhqFKC	COVID19_B2	IGP45	MR Egger	10.1406	4	0.0381255
It1d97	NhqFKC	COVID19_B2	IGP45	Inverse variance weighted	10.8087	5	0.0553069
SXMoRp	BJivnO	COVID19_B2	IGP46	MR Egger	4.13302	3	0.247454
SXMoRp	BJivnO	COVID19_B2	IGP46	Inverse variance weighted	5.98807	4	0.200041
REqx3s	1rtTFy	COVID19_B2	IGP47	MR Egger	4.05987	2	0.131344
REqx3s	1rtTFy	COVID19_B2	IGP47	Inverse variance weighted	12.2014	3	0.00672421
xqg2EI	z2KDrH	COVID19_B2	IGP49	MR Egger	10.466	4	0.0332683
xqg2EI	z2KDrH	COVID19_B2	IGP49	Inverse variance weighted	11.633	5	0.0401777
Axm2VL	oN2f41	COVID19_B2	IGP5.	MR Egger	9.7226	4	0.045369
Axm2VL	oN2f41	COVID19_B2	IGP5.	Inverse variance weighted	10.691	5	0.0578635
Wo6Fcg	OUjP7h	COVID19_B2	IGP50	MR Egger	1.38833	1	0.238688
Wo6Fcg	OUjP7h	COVID19_B2	IGP50	Inverse variance weighted	3.10337	2	0.211891
9lSU1N	sJr94u	COVID19_B2	IGP51	MR Egger	1.09398	1	0.29559
9lSU1N	sJr94u	COVID19_B2	IGP51	Inverse variance weighted	2.69804	2	0.259494
ky3qwj	Adr0WT	COVID19_B2	IGP52	MR Egger	2.77279	2	0.249975
ky3qwj	Adr0WT	COVID19_B2	IGP52	Inverse variance weighted	3.65777	3	0.300869
AtsKOU	D6DZVO	COVID19_B2	IGP53	MR Egger	9.22604	2	0.00992181
AtsKOU	D6DZVO	COVID19_B2	IGP53	Inverse variance weighted	9.29066	3	0.0256659
J2TQ1m	KtUCu8	COVID19_B2	IGP54	MR Egger	5.31974	3	0.149827
J2TQ1m	KtUCu8	COVID19_B2	IGP54	Inverse variance weighted	6.60002	4	0.158596
4xXUEi	f2tMo3	COVID19_B2	IGP55	MR Egger	1.61118	2	0.446825
4xXUEi	f2tMo3	COVID19_B2	IGP55	Inverse variance weighted	6.65719	3	0.0836651
uUQfVp	B48DhD	COVID19_B2	IGP57	MR Egger	3.12879	1	0.076921
uUQfVp	B48DhD	COVID19_B2	IGP57	Inverse variance weighted	6.51852	2	0.0384168
CdGqA3	Rh3AUT	COVID19_B2	IGP58	MR Egger	1.61158	2	0.446735
CdGqA3	Rh3AUT	COVID19_B2	IGP58	Inverse variance weighted	6.2403	3	0.100487
LU7oAf	mc2rUj	COVID19_B2	IGP59	MR Egger	4.5973	3	0.203774
LU7oAf	mc2rUj	COVID19_B2	IGP59	Inverse variance weighted	5.99365	4	0.199623
5udvYf	YEvvil	COVID19_B2	IGP6.	MR Egger	4.35974	3	0.225148
5udvYf	YEvvil	COVID19_B2	IGP6.	Inverse variance weighted	5.89166	4	0.207386
edM4Aq	IjfElq	COVID19_B2	IGP60	MR Egger	4.30503	3	0.230355
edM4Aq	IjfElq	COVID19_B2	IGP60	Inverse variance weighted	5.95158	4	0.202794
Q94Vrn	TnbfhR	COVID19_B2	IGP61	Inverse variance weighted	2.61301	1	0.105991
ktemLv	GlJudW	COVID19_B2	IGP62	MR Egger	5.08073	4	0.279114
ktemLv	GlJudW	COVID19_B2	IGP62	Inverse variance weighted	5.12555	5	0.400751
GXwbHO	Ny15qs	COVID19_B2	IGP63	MR Egger	12.2014	6	0.057623
GXwbHO	Ny15qs	COVID19_B2	IGP63	Inverse variance weighted	14.2241	7	0.0473358
YFvmQX	joro3N	COVID19_B2	IGP64	MR Egger	8.74256	5	0.119784
YFvmQX	joro3N	COVID19_B2	IGP64	Inverse variance weighted	9.70944	6	0.137434
G9E6Eb	LBSQCj	COVID19_B2	IGP65	MR Egger	4.33758	4	0.362243
G9E6Eb	LBSQCj	COVID19_B2	IGP65	Inverse variance weighted	4.97373	5	0.419094
yV5alr	5lBqY5	COVID19_B2	IGP66	MR Egger	7.4735	4	0.112883
yV5alr	5lBqY5	COVID19_B2	IGP66	Inverse variance weighted	7.86277	5	0.163963
vD1cyd	Le8q3o	COVID19_B2	IGP67	MR Egger	5.35484	4	0.252787
vD1cyd	Le8q3o	COVID19_B2	IGP67	Inverse variance weighted	5.58286	5	0.348945
a1jdJ6	qH7vc3	COVID19_B2	IGP68	MR Egger	8.30629	6	0.216512
a1jdJ6	qH7vc3	COVID19_B2	IGP68	Inverse variance weighted	8.50263	7	0.290363
Pr0jqf	xLoTfb	COVID19_B2	IGP69	MR Egger	11.9096	6	0.0640167
Pr0jqf	xLoTfb	COVID19_B2	IGP69	Inverse variance weighted	11.9414	7	0.102502
vJxnkn	PoSGQD	COVID19_B2	IGP7.	MR Egger	2.81296	2	0.245004
vJxnkn	PoSGQD	COVID19_B2	IGP7.	Inverse variance weighted	3.6267	3	0.304698
SUwhqn	gSNhoX	COVID19_B2	IGP70	MR Egger	7.2745	4	0.122074
SUwhqn	gSNhoX	COVID19_B2	IGP70	Inverse variance weighted	7.84346	5	0.165077
4bTFPg	nSwMJq	COVID19_B2	IGP71	MR Egger	7.29101	4	0.121286
4bTFPg	nSwMJq	COVID19_B2	IGP71	Inverse variance weighted	7.84441	5	0.165022
DPRvcV	natiU1	COVID19_B2	IGP72	MR Egger	3.21609	4	0.522336
DPRvcV	natiU1	COVID19_B2	IGP72	Inverse variance weighted	4.00405	5	0.548833
hbES80	Apqv3X	COVID19_B2	IGP73	MR Egger	2.65108	2	0.26566
hbES80	Apqv3X	COVID19_B2	IGP73	Inverse variance weighted	3.66779	3	0.299643
cNvadj	9Gx4De	COVID19_B2	IGP74	MR Egger	11.9094	6	0.0640213
cNvadj	9Gx4De	COVID19_B2	IGP74	Inverse variance weighted	11.9279	7	0.102955
HmjzOM	cFOgSi	COVID19_B2	IGP75	MR Egger	11.9084	6	0.0640431
HmjzOM	cFOgSi	COVID19_B2	IGP75	Inverse variance weighted	11.9227	7	0.10313
xNKKZc	XnCtbu	COVID19_B2	IGP76	MR Egger	11.5587	6	0.0725688
xNKKZc	XnCtbu	COVID19_B2	IGP76	Inverse variance weighted	11.623	7	0.11366
YZAwRo	ARMTC5	COVID19_B2	IGP77	MR Egger	0.638683	2	0.726627
YZAwRo	ARMTC5	COVID19_B2	IGP77	Inverse variance weighted	1.13856	3	0.767775
7gGjZ5	xOqOsg	COVID19_B2	IGP8.	MR Egger	1.10894	1	0.292312
7gGjZ5	xOqOsg	COVID19_B2	IGP8.	Inverse variance weighted	3.87787	2	0.143857
mewZQm	9LPYYx	COVID19_B2	IGP9.	MR Egger	9.11491	4	0.0582906
mewZQm	9LPYYx	COVID19_B2	IGP9.	Inverse variance weighted	12.3939	5	0.0297719

## Sheet: Table S2-B2.Loo
Additional file3: Table S2. The leave-one-out analysis for IgG N-glycosylation traits on COVID-19 hospitalization
exposure	outcome	id.exposure	id.outcome	samplesize	SNP	b	se	p
IGP10	COVID19_B2	zu4MIU	vSpM93	NA	rs17630758	-0.098982	0.0593813	0.0955369
IGP10	COVID19_B2	zu4MIU	vSpM93	NA	rs4821897	0.0137178	0.0546041	0.801641
IGP10	COVID19_B2	zu4MIU	vSpM93	NA	rs9385856	-0.0164667	0.0798394	0.836598
IGP10	COVID19_B2	zu4MIU	vSpM93	NA	All	-0.0273871	0.053058	0.605733
IGP11	COVID19_B2	ugr26o	xfedQl	NA	rs11650354	-0.0179645	0.0679712	0.791552
IGP11	COVID19_B2	ugr26o	xfedQl	NA	rs11847263	-0.0551827	0.0790413	0.485084
IGP11	COVID19_B2	ugr26o	xfedQl	NA	rs6421315	0.0260133	0.0444844	0.558699
IGP11	COVID19_B2	ugr26o	xfedQl	NA	All	-0.00866206	0.0453997	0.848686
IGP12	COVID19_B2	eAXTnl	lEDYDP	NA	rs17775791	-0.0954952	0.0619008	0.1229
IGP12	COVID19_B2	eAXTnl	lEDYDP	NA	rs7789913	-0.125194	0.0542181	0.0209386
IGP12	COVID19_B2	eAXTnl	lEDYDP	NA	rs874232	-0.137824	0.0506267	0.00648195
IGP12	COVID19_B2	eAXTnl	lEDYDP	NA	All	-0.122346	0.0449167	0.00645267
IGP13	COVID19_B2	uk3Sjr	qlQAoR	NA	rs10096810	-0.035747	0.0639756	0.576325
IGP13	COVID19_B2	uk3Sjr	qlQAoR	NA	rs10813951	-0.0484216	0.0785576	0.537642
IGP13	COVID19_B2	uk3Sjr	qlQAoR	NA	rs17775791	0.0635771	0.0444048	0.152212
IGP13	COVID19_B2	uk3Sjr	qlQAoR	NA	rs7758383	-0.00919465	0.0827205	0.911495
IGP13	COVID19_B2	uk3Sjr	qlQAoR	NA	All	-0.010685	0.0615457	0.862172
IGP14	COVID19_B2	7tZuC7	KXNiQy	NA	rs17630758	-0.114762	0.0341823	0.000786948
IGP14	COVID19_B2	7tZuC7	KXNiQy	NA	rs17775791	-0.0676491	0.0413397	0.101752
IGP14	COVID19_B2	7tZuC7	KXNiQy	NA	rs4821897	-0.0802699	0.0436654	0.066019
IGP14	COVID19_B2	7tZuC7	KXNiQy	NA	rs6421315	-0.0793968	0.0419623	0.0584782
IGP14	COVID19_B2	7tZuC7	KXNiQy	NA	rs6570330	-0.0700611	0.0408341	0.0862079
IGP14	COVID19_B2	7tZuC7	KXNiQy	NA	rs741706	-0.0923215	0.043007	0.0318204
IGP14	COVID19_B2	7tZuC7	KXNiQy	NA	rs9319617	-0.10134	0.038094	0.00780799
IGP14	COVID19_B2	7tZuC7	KXNiQy	NA	All	-0.0867887	0.0373052	0.0199945
IGP15	COVID19_B2	2ZNUz2	tK5SmB	NA	rs1122979	0.0454258	0.0235336	0.0535757
IGP15	COVID19_B2	2ZNUz2	tK5SmB	NA	rs2745851	0.0575528	0.0244123	0.018397
IGP15	COVID19_B2	2ZNUz2	tK5SmB	NA	rs3777178	0.0558844	0.0286054	0.0507445
IGP15	COVID19_B2	2ZNUz2	tK5SmB	NA	rs4074453	0.0623183	0.0245771	0.0112246
IGP15	COVID19_B2	2ZNUz2	tK5SmB	NA	rs6764279	0.0211526	0.0551686	0.701409
IGP15	COVID19_B2	2ZNUz2	tK5SmB	NA	All	0.0532738	0.0247517	0.0313711
IGP16	COVID19_B2	12AGiI	cse9Gu	NA	All	-0.0233188	0.0880324	0.791095
IGP17	COVID19_B2	ZKRFra	OwUWNB	NA	rs10813951	0.0791047	0.0672563	0.239528
IGP17	COVID19_B2	ZKRFra	OwUWNB	NA	rs250555	0.0885406	0.0370528	0.0168677
IGP17	COVID19_B2	ZKRFra	OwUWNB	NA	rs2725391	0.0714704	0.0527235	0.175236
IGP17	COVID19_B2	ZKRFra	OwUWNB	NA	rs7621161	0.0253813	0.0383967	0.508595
IGP17	COVID19_B2	ZKRFra	OwUWNB	NA	All	0.0673759	0.041586	0.105198
IGP18	COVID19_B2	F4Vozi	i5BcIt	NA	All	NA	NA	NA
IGP19	COVID19_B2	geNhMH	lsLgIY	NA	All	NA	NA	NA
IGP2.	COVID19_B2	cEnVuC	Z3GIQl	NA	rs10483775	-0.0467678	0.048419	0.334095
IGP2.	COVID19_B2	cEnVuC	Z3GIQl	NA	rs11847263	-0.0776487	0.0435244	0.0744192
IGP2.	COVID19_B2	cEnVuC	Z3GIQl	NA	rs7789913	-0.022456	0.0486211	0.644183
IGP2.	COVID19_B2	cEnVuC	Z3GIQl	NA	rs7812088	-0.00831382	0.0349596	0.812027
IGP2.	COVID19_B2	cEnVuC	Z3GIQl	NA	All	-0.036351	0.0389942	0.351225
IGP21	COVID19_B2	dXvixo	DrTdLe	NA	rs3742597	0.0314253	0.196945	0.873225
IGP21	COVID19_B2	dXvixo	DrTdLe	NA	rs6583437	0.102451	0.13645	0.452755
IGP21	COVID19_B2	dXvixo	DrTdLe	NA	rs7621161	-0.0673315	0.0612079	0.271312
IGP21	COVID19_B2	dXvixo	DrTdLe	NA	All	0.0166374	0.110193	0.879989
IGP22	COVID19_B2	HfNJQm	ldom3H	NA	rs10813951	0.134084	0.0428644	0.00175934
IGP22	COVID19_B2	HfNJQm	ldom3H	NA	rs7621161	0.0840093	0.0435139	0.0535286
IGP22	COVID19_B2	HfNJQm	ldom3H	NA	rs909674	0.119688	0.0493843	0.0153673
IGP22	COVID19_B2	HfNJQm	ldom3H	NA	All	0.112863	0.0352141	0.00135038
IGP23	COVID19_B2	FEekrk	4sDA38	NA	All	NA	NA	NA
IGP24	COVID19_B2	q9RBR5	DSUIW5	NA	rs10813951	0.0305769	0.0324596	0.346194
IGP24	COVID19_B2	q9RBR5	DSUIW5	NA	rs2268533	0.0498993	0.0216049	0.0209084
IGP24	COVID19_B2	q9RBR5	DSUIW5	NA	rs250555	0.0388401	0.0284907	0.172801
IGP24	COVID19_B2	q9RBR5	DSUIW5	NA	rs2725391	0.0350218	0.0309369	0.257617
IGP24	COVID19_B2	q9RBR5	DSUIW5	NA	rs2745851	0.0389848	0.027804	0.160876
IGP24	COVID19_B2	q9RBR5	DSUIW5	NA	rs7621161	-0.0161222	0.0331473	0.626697
IGP24	COVID19_B2	q9RBR5	DSUIW5	NA	All	0.0341813	0.0268429	0.202881
IGP25	COVID19_B2	rZCzV8	loiMZx	NA	All	NA	NA	NA
IGP26	COVID19_B2	Dj2RN4	JcHLmD	NA	rs10813951	0.0711674	0.0442304	0.107613
IGP26	COVID19_B2	Dj2RN4	JcHLmD	NA	rs250555	0.0802558	0.0284062	0.00472381
IGP26	COVID19_B2	Dj2RN4	JcHLmD	NA	rs2725391	0.0696467	0.0377321	0.0649181
IGP26	COVID19_B2	Dj2RN4	JcHLmD	NA	rs7621161	0.0248873	0.0380649	0.513233
IGP26	COVID19_B2	Dj2RN4	JcHLmD	NA	All	0.0656982	0.0302997	0.0301376
IGP27	COVID19_B2	WNNxub	8mptUa	NA	All	0.127477	0.140249	0.363387
IGP28	COVID19_B2	u65sjf	FQjHYv	NA	rs2268533	0.0515494	0.02271	0.0232136
IGP28	COVID19_B2	u65sjf	FQjHYv	NA	rs2279913	0.0385964	0.0292459	0.186928
IGP28	COVID19_B2	u65sjf	FQjHYv	NA	rs2745851	0.0427471	0.0270299	0.11377
IGP28	COVID19_B2	u65sjf	FQjHYv	NA	rs3777178	0.0404536	0.0292114	0.166097
IGP28	COVID19_B2	u65sjf	FQjHYv	NA	rs4074453	0.0445855	0.0280491	0.111936
IGP28	COVID19_B2	u65sjf	FQjHYv	NA	rs7621161	-0.016469	0.0454718	0.717218
IGP28	COVID19_B2	u65sjf	FQjHYv	NA	rs7812088	0.0328349	0.0246657	0.183125
IGP28	COVID19_B2	u65sjf	FQjHYv	NA	All	0.038958	0.0262332	0.137526
IGP29	COVID19_B2	uSOGJm	HoxnNy	NA	rs10113903	0.0319959	0.0154016	0.0377608
IGP29	COVID19_B2	uSOGJm	HoxnNy	NA	rs17775791	0.0225305	0.0354592	0.525173
IGP29	COVID19_B2	uSOGJm	HoxnNy	NA	rs2725391	0.0367115	0.0165079	0.0261568
IGP29	COVID19_B2	uSOGJm	HoxnNy	NA	rs2745851	0.0389938	0.0153238	0.0109384
IGP29	COVID19_B2	uSOGJm	HoxnNy	NA	rs4686844	0.0381911	0.0166355	0.0216899
IGP29	COVID19_B2	uSOGJm	HoxnNy	NA	rs540719	0.0376898	0.0157342	0.0166016
IGP29	COVID19_B2	uSOGJm	HoxnNy	NA	All	0.0361356	0.0151651	0.0171806
IGP3.	COVID19_B2	3LBMki	ZPw3HF	NA	All	NA	NA	NA
IGP30	COVID19_B2	SjGOyy	KIfB1o	NA	rs17775791	0.0882015	0.0519083	0.0892856
IGP30	COVID19_B2	SjGOyy	KIfB1o	NA	rs4821897	0.119553	0.0496095	0.0159579
IGP30	COVID19_B2	SjGOyy	KIfB1o	NA	rs9385856	0.112509	0.0410004	0.00606795
IGP30	COVID19_B2	SjGOyy	KIfB1o	NA	All	0.108021	0.0381756	0.00466107
IGP31	COVID19_B2	VMGVSk	qysecR	NA	rs10124479	-0.0677551	0.0570622	0.235074
IGP31	COVID19_B2	VMGVSk	qysecR	NA	rs2526378	-0.0643014	0.0563337	0.253688
IGP31	COVID19_B2	VMGVSk	qysecR	NA	rs2659005	-0.128621	0.0420705	0.00223358
IGP31	COVID19_B2	VMGVSk	qysecR	NA	rs7621161	-0.0215449	0.0412658	0.601601
IGP31	COVID19_B2	VMGVSk	qysecR	NA	All	-0.0693167	0.0439627	0.114861
IGP32	COVID19_B2	0OGcXu	Q2JymI	NA	rs11215031	0.0691025	0.0254467	0.00661602
IGP32	COVID19_B2	0OGcXu	Q2JymI	NA	rs2161318	0.0442033	0.0985106	0.653636
IGP32	COVID19_B2	0OGcXu	Q2JymI	NA	rs7621161	-0.164538	0.143494	0.251523
IGP32	COVID19_B2	0OGcXu	Q2JymI	NA	All	0.0418522	0.0680074	0.538287
IGP33	COVID19_B2	yPfyBC	SY1fTW	NA	All	NA	NA	NA
IGP34	COVID19_B2	K3OSAy	YGaF1F	NA	rs17630758	-0.0955102	0.0403508	0.0179332
IGP34	COVID19_B2	K3OSAy	YGaF1F	NA	rs2309748	-0.0764902	0.0604699	0.205896
IGP34	COVID19_B2	K3OSAy	YGaF1F	NA	rs4821897	-0.0663199	0.0845381	0.432749
IGP34	COVID19_B2	K3OSAy	YGaF1F	NA	rs6570330	-0.0467025	0.0408063	0.25242
IGP34	COVID19_B2	K3OSAy	YGaF1F	NA	All	-0.0720812	0.0457874	0.115427
IGP35	COVID19_B2	gOvdp2	RLRcXs	NA	rs11215031	-0.0293935	0.0347768	0.397997
IGP35	COVID19_B2	gOvdp2	RLRcXs	NA	rs12342831	-0.0117838	0.0455122	0.795701
IGP35	COVID19_B2	gOvdp2	RLRcXs	NA	rs1529869	-0.0245316	0.040678	0.546464
IGP35	COVID19_B2	gOvdp2	RLRcXs	NA	rs2268533	-0.0270313	0.0444866	0.543434
IGP35	COVID19_B2	gOvdp2	RLRcXs	NA	rs2745851	-0.0191221	0.0451873	0.672167
IGP35	COVID19_B2	gOvdp2	RLRcXs	NA	rs7621161	0.0980532	0.0557161	0.0784296
IGP35	COVID19_B2	gOvdp2	RLRcXs	NA	rs7700895	-0.0160954	0.0470468	0.732265
IGP35	COVID19_B2	gOvdp2	RLRcXs	NA	All	-0.0152335	0.0415029	0.713585
IGP36	COVID19_B2	tWHLJn	kaOwBC	NA	rs10113903	-0.113411	0.102902	0.270406
IGP36	COVID19_B2	tWHLJn	kaOwBC	NA	rs2745851	-0.144648	0.0431034	0.000791221
IGP36	COVID19_B2	tWHLJn	kaOwBC	NA	rs6001585	-0.104863	0.0774801	0.17592
IGP36	COVID19_B2	tWHLJn	kaOwBC	NA	rs6764279	-0.0729027	0.0572317	0.202728
IGP36	COVID19_B2	tWHLJn	kaOwBC	NA	All	-0.109041	0.0589299	0.0642621
IGP37	COVID19_B2	BVlmoz	JYtuLg	NA	rs10113903	-0.108678	0.0668892	0.104217
IGP37	COVID19_B2	BVlmoz	JYtuLg	NA	rs1122979	-0.0949645	0.0501888	0.0584715
IGP37	COVID19_B2	BVlmoz	JYtuLg	NA	rs2745851	-0.133182	0.033045	5.57004e-05
IGP37	COVID19_B2	BVlmoz	JYtuLg	NA	rs6764279	-0.084988	0.0710223	0.231448
IGP37	COVID19_B2	BVlmoz	JYtuLg	NA	All	-0.107495	0.0448493	0.0165392
IGP38	COVID19_B2	D7ncpy	IAfRFL	NA	rs10113903	-0.108298	0.0669972	0.105997
IGP38	COVID19_B2	D7ncpy	IAfRFL	NA	rs1122979	-0.0942982	0.0497718	0.058144
IGP38	COVID19_B2	D7ncpy	IAfRFL	NA	rs2745851	-0.132109	0.0328455	5.76684e-05
IGP38	COVID19_B2	D7ncpy	IAfRFL	NA	rs6764279	-0.0841128	0.0706111	0.23357
IGP38	COVID19_B2	D7ncpy	IAfRFL	NA	All	-0.106708	0.0447312	0.0170544
IGP39	COVID19_B2	eJwORR	rHsAIp	NA	rs2745851	-0.0247898	0.0243773	0.309192
IGP39	COVID19_B2	eJwORR	rHsAIp	NA	rs3780486	-0.0169746	0.0257625	0.509967
IGP39	COVID19_B2	eJwORR	rHsAIp	NA	rs5750830	-0.0116168	0.0301339	0.699862
IGP39	COVID19_B2	eJwORR	rHsAIp	NA	rs7789913	-0.007886	0.0247648	0.750155
IGP39	COVID19_B2	eJwORR	rHsAIp	NA	rs9385856	-0.0133063	0.0248422	0.592214
IGP39	COVID19_B2	eJwORR	rHsAIp	NA	rs9624334	-0.0300535	0.0263294	0.253686
IGP39	COVID19_B2	eJwORR	rHsAIp	NA	All	-0.0175702	0.023584	0.456268
IGP40	COVID19_B2	zeimSA	hh6mJA	NA	rs2745851	-0.0246362	0.0242312	0.309291
IGP40	COVID19_B2	zeimSA	hh6mJA	NA	rs3780486	-0.0168089	0.0257365	0.513681
IGP40	COVID19_B2	zeimSA	hh6mJA	NA	rs5750830	-0.0113884	0.0298518	0.702834
IGP40	COVID19_B2	zeimSA	hh6mJA	NA	rs7789913	-0.00752293	0.0246469	0.760193
IGP40	COVID19_B2	zeimSA	hh6mJA	NA	rs9385856	-0.013282	0.0245335	0.588246
IGP40	COVID19_B2	zeimSA	hh6mJA	NA	rs9624334	-0.0296855	0.026137	0.256055
IGP40	COVID19_B2	zeimSA	hh6mJA	NA	All	-0.0173521	0.0234218	0.458782
IGP42	COVID19_B2	voZLdu	FFlUGy	NA	rs10483775	-0.04463	0.0478269	0.350739
IGP42	COVID19_B2	voZLdu	FFlUGy	NA	rs11847263	-0.0763305	0.0434365	0.078869
IGP42	COVID19_B2	voZLdu	FFlUGy	NA	rs7789913	-0.0208379	0.0478755	0.66338
IGP42	COVID19_B2	voZLdu	FFlUGy	NA	rs7812088	-0.00797048	0.0339288	0.814273
IGP42	COVID19_B2	voZLdu	FFlUGy	NA	All	-0.0347005	0.0384051	0.366239
IGP43	COVID19_B2	FRLXlu	GWBWec	NA	All	NA	NA	NA
IGP45	COVID19_B2	It1d97	NhqFKC	NA	rs1122979	-0.0156302	0.045529	0.731371
IGP45	COVID19_B2	It1d97	NhqFKC	NA	rs17630758	-0.0598409	0.0487192	0.219342
IGP45	COVID19_B2	It1d97	NhqFKC	NA	rs3824459	-0.0600386	0.048329	0.214131
IGP45	COVID19_B2	It1d97	NhqFKC	NA	rs6583437	-0.0273638	0.0496988	0.581913
IGP45	COVID19_B2	It1d97	NhqFKC	NA	rs7281587	-0.0609032	0.0464985	0.190268
IGP45	COVID19_B2	It1d97	NhqFKC	NA	rs909674	-0.0222393	0.0551556	0.686793
IGP45	COVID19_B2	It1d97	NhqFKC	NA	All	-0.0416089	0.0446404	0.35129
IGP46	COVID19_B2	SXMoRp	BJivnO	NA	rs11847263	-0.076314	0.0415919	0.0665309
IGP46	COVID19_B2	SXMoRp	BJivnO	NA	rs12451413	-0.0356154	0.0432767	0.410525
IGP46	COVID19_B2	SXMoRp	BJivnO	NA	rs12587616	-0.0420629	0.0426934	0.32451
IGP46	COVID19_B2	SXMoRp	BJivnO	NA	rs7789913	-0.0169242	0.0438034	0.699224
IGP46	COVID19_B2	SXMoRp	BJivnO	NA	rs7812088	-0.0110134	0.0320218	0.730897
IGP46	COVID19_B2	SXMoRp	BJivnO	NA	All	-0.033954	0.0363533	0.350304
IGP47	COVID19_B2	REqx3s	1rtTFy	NA	rs2063112	0.0805579	0.0883843	0.362058
IGP47	COVID19_B2	REqx3s	1rtTFy	NA	rs4074453	0.0323714	0.121916	0.790608
IGP47	COVID19_B2	REqx3s	1rtTFy	NA	rs6764279	-0.0616875	0.0667636	0.355502
IGP47	COVID19_B2	REqx3s	1rtTFy	NA	rs7281587	0.0748608	0.107075	0.484461
IGP47	COVID19_B2	REqx3s	1rtTFy	NA	All	0.0367401	0.0868215	0.672172
IGP48	COVID19_B2	dU2KX7	4K9854	NA	All	NA	NA	NA
IGP49	COVID19_B2	xqg2EI	z2KDrH	NA	rs17630758	-0.0454759	0.0521316	0.383029
IGP49	COVID19_B2	xqg2EI	z2KDrH	NA	rs4561508	-0.0349747	0.0371743	0.346791
IGP49	COVID19_B2	xqg2EI	z2KDrH	NA	rs5750830	-0.010627	0.0521642	0.838571
IGP49	COVID19_B2	xqg2EI	z2KDrH	NA	rs6570330	0.00800814	0.0395494	0.839538
IGP49	COVID19_B2	xqg2EI	z2KDrH	NA	rs7789913	-0.0032192	0.0463493	0.944627
IGP49	COVID19_B2	xqg2EI	z2KDrH	NA	rs9319617	-0.0218754	0.0476161	0.645938
IGP49	COVID19_B2	xqg2EI	z2KDrH	NA	All	-0.0173825	0.0417098	0.676862
IGP5.	COVID19_B2	Axm2VL	oN2f41	NA	rs17630758	-0.0576332	0.052055	0.268226
IGP5.	COVID19_B2	Axm2VL	oN2f41	NA	rs3824459	-0.0626613	0.0520243	0.228411
IGP5.	COVID19_B2	Axm2VL	oN2f41	NA	rs6421315	-0.0261969	0.0527265	0.619298
IGP5.	COVID19_B2	Axm2VL	oN2f41	NA	rs7281587	-0.0622901	0.0498857	0.211791
IGP5.	COVID19_B2	Axm2VL	oN2f41	NA	rs7812088	-0.0120115	0.0483708	0.803886
IGP5.	COVID19_B2	Axm2VL	oN2f41	NA	rs909674	-0.019337	0.0571039	0.734889
IGP5.	COVID19_B2	Axm2VL	oN2f41	NA	All	-0.0404648	0.0474908	0.394184
IGP50	COVID19_B2	Wo6Fcg	OUjP7h	NA	rs17630758	-0.0976559	0.0584704	0.0948842
IGP50	COVID19_B2	Wo6Fcg	OUjP7h	NA	rs4821897	0.013836	0.0539644	0.797649
IGP50	COVID19_B2	Wo6Fcg	OUjP7h	NA	rs9385856	-0.0165438	0.0783913	0.832855
IGP50	COVID19_B2	Wo6Fcg	OUjP7h	NA	All	-0.0271575	0.0522481	0.603217
IGP51	COVID19_B2	9lSU1N	sJr94u	NA	rs11650354	-0.0179241	0.0700985	0.798183
IGP51	COVID19_B2	9lSU1N	sJr94u	NA	rs11847263	-0.0555649	0.0821268	0.498676
IGP51	COVID19_B2	9lSU1N	sJr94u	NA	rs6421315	0.0265797	0.0454273	0.558478
IGP51	COVID19_B2	9lSU1N	sJr94u	NA	All	-0.00830476	0.046631	0.858648
IGP52	COVID19_B2	ky3qwj	Adr0WT	NA	rs17776120	-0.0358007	0.0725903	0.62188
IGP52	COVID19_B2	ky3qwj	Adr0WT	NA	rs3795464	-0.0788638	0.043428	0.0693755
IGP52	COVID19_B2	ky3qwj	Adr0WT	NA	rs7789913	-0.0263932	0.0523321	0.614022
IGP52	COVID19_B2	ky3qwj	Adr0WT	NA	rs874232	-0.0442677	0.0585211	0.449385
IGP52	COVID19_B2	ky3qwj	Adr0WT	NA	All	-0.0478876	0.0441019	0.27755
IGP53	COVID19_B2	AtsKOU	D6DZVO	NA	rs10096810	-0.0158492	0.0752032	0.833081
IGP53	COVID19_B2	AtsKOU	D6DZVO	NA	rs10813951	-0.0364701	0.103425	0.724371
IGP53	COVID19_B2	AtsKOU	D6DZVO	NA	rs17775791	0.0618786	0.0427151	0.14744
IGP53	COVID19_B2	AtsKOU	D6DZVO	NA	rs7758383	0.0168385	0.0907102	0.852735
IGP53	COVID19_B2	AtsKOU	D6DZVO	NA	All	0.0102942	0.0674266	0.878657
IGP54	COVID19_B2	J2TQ1m	KtUCu8	NA	rs17630758	-0.0705861	0.0475795	0.137931
IGP54	COVID19_B2	J2TQ1m	KtUCu8	NA	rs3864327	-0.0563822	0.064433	0.381546
IGP54	COVID19_B2	J2TQ1m	KtUCu8	NA	rs6570330	-0.0175587	0.0403638	0.663555
IGP54	COVID19_B2	J2TQ1m	KtUCu8	NA	rs8137426	-0.0295489	0.0518982	0.56911
IGP54	COVID19_B2	J2TQ1m	KtUCu8	NA	rs9319617	-0.0625367	0.0528201	0.236431
IGP54	COVID19_B2	J2TQ1m	KtUCu8	NA	All	-0.0469132	0.045697	0.304603
IGP55	COVID19_B2	4xXUEi	f2tMo3	NA	rs10096810	-0.0389188	0.0828593	0.638571
IGP55	COVID19_B2	4xXUEi	f2tMo3	NA	rs2067749	-0.063739	0.0932787	0.494406
IGP55	COVID19_B2	4xXUEi	f2tMo3	NA	rs3824459	-0.152109	0.0597037	0.0108427
IGP55	COVID19_B2	4xXUEi	f2tMo3	NA	rs7812088	-0.0255203	0.0663341	0.700442
IGP55	COVID19_B2	4xXUEi	f2tMo3	NA	All	-0.0636908	0.0677327	0.347051
IGP56	COVID19_B2	HYZbCb	OCIWJv	NA	All	NA	NA	NA
IGP57	COVID19_B2	uUQfVp	B48DhD	NA	rs10813951	-0.115718	0.0919179	0.208055
IGP57	COVID19_B2	uUQfVp	B48DhD	NA	rs17775791	0.0408748	0.050045	0.414066
IGP57	COVID19_B2	uUQfVp	B48DhD	NA	rs7758383	-0.0196957	0.125914	0.8757
IGP57	COVID19_B2	uUQfVp	B48DhD	NA	All	-0.0196166	0.0783665	0.802341
IGP58	COVID19_B2	CdGqA3	Rh3AUT	NA	rs11847263	0.0816844	0.0558254	0.14341
IGP58	COVID19_B2	CdGqA3	Rh3AUT	NA	rs12587616	0.04029	0.0554112	0.467159
IGP58	COVID19_B2	CdGqA3	Rh3AUT	NA	rs7789913	0.0124506	0.0554536	0.822351
IGP58	COVID19_B2	CdGqA3	Rh3AUT	NA	rs7812088	0.00912913	0.0348646	0.793441
IGP58	COVID19_B2	CdGqA3	Rh3AUT	NA	All	0.0310416	0.0437854	0.478356
IGP59	COVID19_B2	LU7oAf	mc2rUj	NA	rs11847263	0.0657158	0.0380904	0.0844808
IGP59	COVID19_B2	LU7oAf	mc2rUj	NA	rs12587616	0.0400378	0.0391089	0.305952
IGP59	COVID19_B2	LU7oAf	mc2rUj	NA	rs7789913	0.016314	0.0392553	0.677712
IGP59	COVID19_B2	LU7oAf	mc2rUj	NA	rs7812088	0.0100314	0.0291633	0.730866
IGP59	COVID19_B2	LU7oAf	mc2rUj	NA	rs8068453	0.0324832	0.0398646	0.415164
IGP59	COVID19_B2	LU7oAf	mc2rUj	NA	All	0.0310854	0.0330687	0.347205
IGP6.	COVID19_B2	5udvYf	YEvvil	NA	rs11847263	-0.0763903	0.0402689	0.0578271
IGP6.	COVID19_B2	5udvYf	YEvvil	NA	rs12451413	-0.0367128	0.0426828	0.389717
IGP6.	COVID19_B2	5udvYf	YEvvil	NA	rs12587616	-0.0433503	0.0420464	0.302535
IGP6.	COVID19_B2	5udvYf	YEvvil	NA	rs7789913	-0.0185725	0.04327	0.66776
IGP6.	COVID19_B2	5udvYf	YEvvil	NA	rs7812088	-0.0110982	0.0321572	0.730001
IGP6.	COVID19_B2	5udvYf	YEvvil	NA	All	-0.0350258	0.0358963	0.32919
IGP60	COVID19_B2	edM4Aq	IjfElq	NA	rs11847263	0.0758378	0.0402162	0.0593283
IGP60	COVID19_B2	edM4Aq	IjfElq	NA	rs12451413	0.0354379	0.0422927	0.402075
IGP60	COVID19_B2	edM4Aq	IjfElq	NA	rs12587616	0.0419028	0.0416856	0.314796
IGP60	COVID19_B2	edM4Aq	IjfElq	NA	rs7789913	0.0180595	0.0419813	0.667065
IGP60	COVID19_B2	edM4Aq	IjfElq	NA	rs7812088	0.00966095	0.0317344	0.760799
IGP60	COVID19_B2	edM4Aq	IjfElq	NA	All	0.0337285	0.035509	0.342184
IGP61	COVID19_B2	Q94Vrn	TnbfhR	NA	All	0.0195052	0.0615175	0.751192
IGP62	COVID19_B2	ktemLv	GlJudW	NA	rs11847263	0.0351602	0.0282525	0.213316
IGP62	COVID19_B2	ktemLv	GlJudW	NA	rs17630758	0.051368	0.0293513	0.0800994
IGP62	COVID19_B2	ktemLv	GlJudW	NA	rs2064056	0.0370342	0.0280924	0.187403
IGP62	COVID19_B2	ktemLv	GlJudW	NA	rs6421315	0.0132274	0.0298057	0.657196
IGP62	COVID19_B2	ktemLv	GlJudW	NA	rs8137426	0.0136339	0.0295557	0.644586
IGP62	COVID19_B2	ktemLv	GlJudW	NA	rs9385856	0.0263362	0.0309287	0.394484
IGP62	COVID19_B2	ktemLv	GlJudW	NA	All	0.0299109	0.0261076	0.251927
IGP63	COVID19_B2	GXwbHO	Ny15qs	NA	rs10758192	0.0455942	0.0292317	0.118819
IGP63	COVID19_B2	GXwbHO	Ny15qs	NA	rs1122979	0.0167324	0.0321024	0.602215
IGP63	COVID19_B2	GXwbHO	Ny15qs	NA	rs11847263	0.0341679	0.0374623	0.361737
IGP63	COVID19_B2	GXwbHO	Ny15qs	NA	rs17630758	0.0426975	0.0374739	0.254539
IGP63	COVID19_B2	GXwbHO	Ny15qs	NA	rs2064056	0.0328904	0.0370644	0.374873
IGP63	COVID19_B2	GXwbHO	Ny15qs	NA	rs6421315	0.0143515	0.0399651	0.71952
IGP63	COVID19_B2	GXwbHO	Ny15qs	NA	rs8137426	0.0126838	0.0414413	0.759553
IGP63	COVID19_B2	GXwbHO	Ny15qs	NA	rs9385856	0.0254352	0.0387782	0.51188
IGP63	COVID19_B2	GXwbHO	Ny15qs	NA	All	0.0286099	0.0342309	0.403273
IGP64	COVID19_B2	YFvmQX	joro3N	NA	rs10903118	0.0281063	0.0279309	0.314282
IGP64	COVID19_B2	YFvmQX	joro3N	NA	rs17630758	0.0330394	0.0389906	0.39679
IGP64	COVID19_B2	YFvmQX	joro3N	NA	rs2064056	0.019004	0.0370727	0.60822
IGP64	COVID19_B2	YFvmQX	joro3N	NA	rs6421315	-0.00414116	0.0355401	0.90724
IGP64	COVID19_B2	YFvmQX	joro3N	NA	rs8137426	-0.00641147	0.0362421	0.859582
IGP64	COVID19_B2	YFvmQX	joro3N	NA	rs9319617	0.0174305	0.0370157	0.637716
IGP64	COVID19_B2	YFvmQX	joro3N	NA	rs9385856	0.00745069	0.038548	0.846737
IGP64	COVID19_B2	YFvmQX	joro3N	NA	All	0.0137506	0.0332814	0.679489
IGP65	COVID19_B2	G9E6Eb	LBSQCj	NA	rs10813951	0.0133114	0.0348209	0.702252
IGP65	COVID19_B2	G9E6Eb	LBSQCj	NA	rs11847263	0.04382	0.0370424	0.236822
IGP65	COVID19_B2	G9E6Eb	LBSQCj	NA	rs17630758	0.0399596	0.0343873	0.245217
IGP65	COVID19_B2	G9E6Eb	LBSQCj	NA	rs2064056	0.0326148	0.0348644	0.349544
IGP65	COVID19_B2	G9E6Eb	LBSQCj	NA	rs6583437	-0.00357802	0.0372511	0.92348
IGP65	COVID19_B2	G9E6Eb	LBSQCj	NA	rs9385856	0.0191092	0.0358389	0.593897
IGP65	COVID19_B2	G9E6Eb	LBSQCj	NA	All	0.0244327	0.0317513	0.441596
IGP66	COVID19_B2	yV5alr	5lBqY5	NA	rs10903118	-0.0184031	0.0260161	0.479334
IGP66	COVID19_B2	yV5alr	5lBqY5	NA	rs17630758	-0.0245663	0.0389463	0.528187
IGP66	COVID19_B2	yV5alr	5lBqY5	NA	rs2064056	-0.0109734	0.0362231	0.761937
IGP66	COVID19_B2	yV5alr	5lBqY5	NA	rs5750830	0.00395288	0.0400015	0.921282
IGP66	COVID19_B2	yV5alr	5lBqY5	NA	rs6421315	0.011625	0.0320542	0.716855
IGP66	COVID19_B2	yV5alr	5lBqY5	NA	rs9385856	0.000817547	0.0368706	0.98231
IGP66	COVID19_B2	yV5alr	5lBqY5	NA	All	-0.006263	0.0317271	0.843513
IGP67	COVID19_B2	vD1cyd	Le8q3o	NA	rs10124479	-0.0349308	0.0253126	0.167593
IGP67	COVID19_B2	vD1cyd	Le8q3o	NA	rs17630758	-0.0457364	0.0269352	0.0895056
IGP67	COVID19_B2	vD1cyd	Le8q3o	NA	rs2064056	-0.031362	0.0272942	0.250541
IGP67	COVID19_B2	vD1cyd	Le8q3o	NA	rs4821897	-0.00757751	0.032084	0.813295
IGP67	COVID19_B2	vD1cyd	Le8q3o	NA	rs6421315	-0.0141844	0.0269021	0.598013
IGP67	COVID19_B2	vD1cyd	Le8q3o	NA	rs9385856	-0.023817	0.0294721	0.419021
IGP67	COVID19_B2	vD1cyd	Le8q3o	NA	All	-0.0271566	0.0252171	0.281519
IGP68	COVID19_B2	a1jdJ6	qH7vc3	NA	rs10903118	-0.00783525	0.027026	0.771881
IGP68	COVID19_B2	a1jdJ6	qH7vc3	NA	rs17630758	-0.00804412	0.035309	0.819786
IGP68	COVID19_B2	a1jdJ6	qH7vc3	NA	rs2064056	0.00178718	0.031878	0.955291
IGP68	COVID19_B2	a1jdJ6	qH7vc3	NA	rs4807942	0.000697273	0.031433	0.982302
IGP68	COVID19_B2	a1jdJ6	qH7vc3	NA	rs5750830	0.0162753	0.032863	0.620426
IGP68	COVID19_B2	a1jdJ6	qH7vc3	NA	rs6421315	0.0220661	0.027902	0.429035
IGP68	COVID19_B2	a1jdJ6	qH7vc3	NA	rs9319617	0.00253519	0.0320545	0.936961
IGP68	COVID19_B2	a1jdJ6	qH7vc3	NA	rs9385856	0.0142522	0.0318221	0.654246
IGP68	COVID19_B2	a1jdJ6	qH7vc3	NA	All	0.00522113	0.0288091	0.856186
IGP69	COVID19_B2	Pr0jqf	xLoTfb	NA	rs10813951	-0.00425457	0.0408815	0.917113
IGP69	COVID19_B2	Pr0jqf	xLoTfb	NA	rs10903118	-0.0367204	0.0310226	0.236544
IGP69	COVID19_B2	Pr0jqf	xLoTfb	NA	rs11249231	-0.0171797	0.0397056	0.665249
IGP69	COVID19_B2	Pr0jqf	xLoTfb	NA	rs17630758	-0.0342945	0.0404217	0.396205
IGP69	COVID19_B2	Pr0jqf	xLoTfb	NA	rs6583437	-0.00355616	0.0360314	0.921379
IGP69	COVID19_B2	Pr0jqf	xLoTfb	NA	rs7281587	-0.0261354	0.0370177	0.480174
IGP69	COVID19_B2	Pr0jqf	xLoTfb	NA	rs909674	0.000328342	0.037345	0.992985
IGP69	COVID19_B2	Pr0jqf	xLoTfb	NA	rs9385856	-0.0116413	0.0393752	0.767497
IGP69	COVID19_B2	Pr0jqf	xLoTfb	NA	All	-0.0166785	0.0353228	0.636804
IGP7.	COVID19_B2	vJxnkn	PoSGQD	NA	rs17303508	-0.0739364	0.0736245	0.315265
IGP7.	COVID19_B2	vJxnkn	PoSGQD	NA	rs2834838	-0.0763299	0.0799859	0.339935
IGP7.	COVID19_B2	vJxnkn	PoSGQD	NA	rs4074453	-0.143988	0.0617416	0.0196953
IGP7.	COVID19_B2	vJxnkn	PoSGQD	NA	rs7865745	-0.0420395	0.059839	0.48234
IGP7.	COVID19_B2	vJxnkn	PoSGQD	NA	All	-0.0828184	0.056367	0.141759
IGP70	COVID19_B2	SUwhqn	gSNhoX	NA	rs10903118	-0.0193759	0.025984	0.455858
IGP70	COVID19_B2	SUwhqn	gSNhoX	NA	rs17630758	-0.0251374	0.0384537	0.513301
IGP70	COVID19_B2	SUwhqn	gSNhoX	NA	rs2064056	-0.0120318	0.0361269	0.739102
IGP70	COVID19_B2	SUwhqn	gSNhoX	NA	rs5750830	0.00227741	0.0395616	0.954094
IGP70	COVID19_B2	SUwhqn	gSNhoX	NA	rs6421315	0.0118795	0.032381	0.713719
IGP70	COVID19_B2	SUwhqn	gSNhoX	NA	rs9385856	-8.12018e-05	0.0369406	0.998246
IGP70	COVID19_B2	SUwhqn	gSNhoX	NA	All	-0.00717269	0.0316456	0.820691
IGP71	COVID19_B2	4bTFPg	nSwMJq	NA	rs10903118	-0.0192789	0.0259627	0.457748
IGP71	COVID19_B2	4bTFPg	nSwMJq	NA	rs17630758	-0.025155	0.0384684	0.513168
IGP71	COVID19_B2	4bTFPg	nSwMJq	NA	rs2064056	-0.0119869	0.0361114	0.739933
IGP71	COVID19_B2	4bTFPg	nSwMJq	NA	rs5750830	0.00237029	0.0395711	0.952236
IGP71	COVID19_B2	4bTFPg	nSwMJq	NA	rs6421315	0.0119531	0.0323608	0.711852
IGP71	COVID19_B2	4bTFPg	nSwMJq	NA	rs9385856	-0.000129667	0.0368456	0.997192
IGP71	COVID19_B2	4bTFPg	nSwMJq	NA	All	-0.00712562	0.0316267	0.821743
IGP72	COVID19_B2	DPRvcV	natiU1	NA	rs17630758	0.0446403	0.0303214	0.140957
IGP72	COVID19_B2	DPRvcV	natiU1	NA	rs2064056	0.0272268	0.0268061	0.309774
IGP72	COVID19_B2	DPRvcV	natiU1	NA	rs311438	0.0205783	0.0264239	0.436113
IGP72	COVID19_B2	DPRvcV	natiU1	NA	rs5750830	0.015835	0.0295807	0.592432
IGP72	COVID19_B2	DPRvcV	natiU1	NA	rs6583437	0.00368206	0.0283884	0.896802
IGP72	COVID19_B2	DPRvcV	natiU1	NA	rs9385856	0.0161773	0.0274112	0.555077
IGP72	COVID19_B2	DPRvcV	natiU1	NA	All	0.0209954	0.0256055	0.412242
IGP73	COVID19_B2	hbES80	Apqv3X	NA	rs17776120	-0.0353059	0.0713826	0.620882
IGP73	COVID19_B2	hbES80	Apqv3X	NA	rs3795464	-0.0795638	0.0435149	0.0674857
IGP73	COVID19_B2	hbES80	Apqv3X	NA	rs7789913	-0.0254901	0.0530111	0.630627
IGP73	COVID19_B2	hbES80	Apqv3X	NA	rs874232	-0.0439385	0.0583129	0.451153
IGP73	COVID19_B2	hbES80	Apqv3X	NA	All	-0.0476393	0.0440873	0.27989
IGP74	COVID19_B2	cNvadj	9Gx4De	NA	rs10813951	-0.00485425	0.0401449	0.903756
IGP74	COVID19_B2	cNvadj	9Gx4De	NA	rs10903118	-0.0369193	0.0305492	0.226847
IGP74	COVID19_B2	cNvadj	9Gx4De	NA	rs11249231	-0.0172748	0.0391755	0.659243
IGP74	COVID19_B2	cNvadj	9Gx4De	NA	rs17630758	-0.0334009	0.0396431	0.399487
IGP74	COVID19_B2	cNvadj	9Gx4De	NA	rs6583437	-0.00224081	0.0360306	0.95041
IGP74	COVID19_B2	cNvadj	9Gx4De	NA	rs7281587	-0.0265514	0.0365692	0.467803
IGP74	COVID19_B2	cNvadj	9Gx4De	NA	rs909674	-0.00101263	0.0365415	0.977892
IGP74	COVID19_B2	cNvadj	9Gx4De	NA	rs9385856	-0.0117048	0.0389584	0.763838
IGP74	COVID19_B2	cNvadj	9Gx4De	NA	All	-0.0167553	0.0348512	0.630683
IGP75	COVID19_B2	HmjzOM	cFOgSi	NA	rs10813951	-0.00497382	0.0399996	0.901041
IGP75	COVID19_B2	HmjzOM	cFOgSi	NA	rs10903118	-0.0367743	0.0304219	0.226736
IGP75	COVID19_B2	HmjzOM	cFOgSi	NA	rs11249231	-0.0173369	0.0390345	0.65694
IGP75	COVID19_B2	HmjzOM	cFOgSi	NA	rs17630758	-0.033488	0.0395003	0.396555
IGP75	COVID19_B2	HmjzOM	cFOgSi	NA	rs6583437	-0.00230005	0.0359198	0.948944
IGP75	COVID19_B2	HmjzOM	cFOgSi	NA	rs7281587	-0.0265726	0.0364251	0.465688
IGP75	COVID19_B2	HmjzOM	cFOgSi	NA	rs909674	-0.00108597	0.0364286	0.976218
IGP75	COVID19_B2	HmjzOM	cFOgSi	NA	rs9385856	-0.0118225	0.0387783	0.760463
IGP75	COVID19_B2	HmjzOM	cFOgSi	NA	All	-0.0168064	0.0347208	0.628355
IGP76	COVID19_B2	xNKKZc	XnCtbu	NA	rs10813951	0.00694247	0.0401026	0.862559
IGP76	COVID19_B2	xNKKZc	XnCtbu	NA	rs10903118	0.0379042	0.0297507	0.202642
IGP76	COVID19_B2	xNKKZc	XnCtbu	NA	rs11249231	0.0195471	0.0387853	0.614274
IGP76	COVID19_B2	xNKKZc	XnCtbu	NA	rs17630758	0.0351091	0.0387389	0.364777
IGP76	COVID19_B2	xNKKZc	XnCtbu	NA	rs6583437	0.00234752	0.0364122	0.948595
IGP76	COVID19_B2	xNKKZc	XnCtbu	NA	rs7281587	0.0287463	0.0359823	0.424348
IGP76	COVID19_B2	xNKKZc	XnCtbu	NA	rs8137426	0.00424646	0.0365167	0.907424
IGP76	COVID19_B2	xNKKZc	XnCtbu	NA	rs9385856	0.0144921	0.0380374	0.703205
IGP76	COVID19_B2	xNKKZc	XnCtbu	NA	All	0.0188184	0.0344637	0.585042
IGP77	COVID19_B2	YZAwRo	ARMTC5	NA	rs10096810	-0.0910024	0.0510375	0.0745782
IGP77	COVID19_B2	YZAwRo	ARMTC5	NA	rs10813951	-0.101957	0.0490512	0.0376549
IGP77	COVID19_B2	YZAwRo	ARMTC5	NA	rs12986368	-0.133802	0.0525689	0.0109196
IGP77	COVID19_B2	YZAwRo	ARMTC5	NA	rs6583437	-0.0915572	0.0518429	0.0773873
IGP77	COVID19_B2	YZAwRo	ARMTC5	NA	All	-0.104206	0.0442308	0.0184751
IGP8.	COVID19_B2	7gGjZ5	xOqOsg	NA	rs10813950	-0.0974263	0.0804324	0.225787
IGP8.	COVID19_B2	7gGjZ5	xOqOsg	NA	rs4074453	-0.186251	0.0543191	0.000606191
IGP8.	COVID19_B2	7gGjZ5	xOqOsg	NA	rs7621161	-0.0750776	0.0634397	0.236631
IGP8.	COVID19_B2	7gGjZ5	xOqOsg	NA	All	-0.112904	0.0546625	0.0388787
IGP9.	COVID19_B2	mewZQm	9LPYYx	NA	rs17630758	-0.0682592	0.0446794	0.126573
IGP9.	COVID19_B2	mewZQm	9LPYYx	NA	rs3848370	-0.0338731	0.0485514	0.48538
IGP9.	COVID19_B2	mewZQm	9LPYYx	NA	rs4561508	-0.0560889	0.0336746	0.0957907
IGP9.	COVID19_B2	mewZQm	9LPYYx	NA	rs4821897	-0.0259091	0.0494766	0.600513
IGP9.	COVID19_B2	mewZQm	9LPYYx	NA	rs6570330	-0.0204312	0.0416699	0.623914
IGP9.	COVID19_B2	mewZQm	9LPYYx	NA	rs7789913	-0.0295305	0.0457344	0.518476
IGP9.	COVID19_B2	mewZQm	9LPYYx	NA	All	-0.0386496	0.0400932	0.335049

## Sheet: Table S3-B2.pleio
Additional file3: Table S3. The MR Egger intercepts analysis for IgG N-glycosylation traits on COVID-19 hospitalization
id.exposure	id.outcome	outcome	exposure	egger_intercept	se	pval
zu4MIU	vSpM93	COVID19_B2	IGP10	-0.028744	0.0249716	0.455365
ugr26o	xfedQl	COVID19_B2	IGP11	-0.0268713	0.0234486	0.456764
eAXTnl	lEDYDP	COVID19_B2	IGP12	0.0257366	0.0391598	0.629847
uk3Sjr	qlQAoR	COVID19_B2	IGP13	0.0402612	0.0347429	0.366189
7tZuC7	KXNiQy	COVID19_B2	IGP14	-0.00499877	0.026228	0.856344
2ZNUz2	tK5SmB	COVID19_B2	IGP15	-0.0139474	0.0124059	0.342742
12AGiI	cse9Gu	COVID19_B2	IGP16	NA	NA	NA
ZKRFra	OwUWNB	COVID19_B2	IGP17	-0.0132975	0.0296587	0.697792
cEnVuC	Z3GIQl	COVID19_B2	IGP2.	-0.0295145	0.0299312	0.428045
dXvixo	DrTdLe	COVID19_B2	IGP21	0.0776759	0.132552	0.662551
HfNJQm	ldom3H	COVID19_B2	IGP22	-0.0238933	0.33367	0.954491
q9RBR5	DSUIW5	COVID19_B2	IGP24	-0.0240498	0.00966916	0.0676817
Dj2RN4	JcHLmD	COVID19_B2	IGP26	-0.0241937	0.0170603	0.291916
WNNxub	8mptUa	COVID19_B2	IGP27	NA	NA	NA
u65sjf	FQjHYv	COVID19_B2	IGP28	-0.0116372	0.010084	0.300649
uSOGJm	HoxnNy	COVID19_B2	IGP29	-0.00267726	0.0071155	0.725832
SjGOyy	KIfB1o	COVID19_B2	IGP30	-0.00706282	0.022293	0.804676
VMGVSk	qysecR	COVID19_B2	IGP31	-0.00439037	0.0304574	0.898597
0OGcXu	Q2JymI	COVID19_B2	IGP32	-0.0367449	0.0416002	0.539402
K3OSAy	YGaF1F	COVID19_B2	IGP34	-0.00773967	0.0224806	0.763464
gOvdp2	RLRcXs	COVID19_B2	IGP35	0.0261763	0.0123219	0.0870234
tWHLJn	kaOwBC	COVID19_B2	IGP36	0.00859714	0.0462451	0.869667
BVlmoz	JYtuLg	COVID19_B2	IGP37	0.0380065	0.0346351	0.386967
D7ncpy	IAfRFL	COVID19_B2	IGP38	0.036777	0.0350899	0.404584
eJwORR	rHsAIp	COVID19_B2	IGP39	-0.00388948	0.0121079	0.764116
zeimSA	hh6mJA	COVID19_B2	IGP40	-0.00399768	0.0120731	0.757172
voZLdu	FFlUGy	COVID19_B2	IGP42	-0.0317538	0.0292054	0.3905
It1d97	NhqFKC	COVID19_B2	IGP45	-0.0141716	0.0276041	0.634735
SXMoRp	BJivnO	COVID19_B2	IGP46	-0.0262985	0.0226634	0.329842
REqx3s	1rtTFy	COVID19_B2	IGP47	-0.0914913	0.0456844	0.183139
xqg2EI	z2KDrH	COVID19_B2	IGP49	-0.0138273	0.0207046	0.540795
Axm2VL	oN2f41	COVID19_B2	IGP5.	-0.015576	0.0246773	0.562187
Wo6Fcg	OUjP7h	COVID19_B2	IGP50	-0.0280467	0.0252342	0.466427
9lSU1N	sJr94u	COVID19_B2	IGP51	-0.0271682	0.0224365	0.439458
ky3qwj	Adr0WT	COVID19_B2	IGP52	0.022004	0.0275408	0.508119
AtsKOU	D6DZVO	COVID19_B2	IGP53	-0.00498761	0.0421402	0.9166
J2TQ1m	KtUCu8	COVID19_B2	IGP54	-0.0240817	0.0283411	0.45792
4xXUEi	f2tMo3	COVID19_B2	IGP55	-0.0311356	0.0138606	0.153743
uUQfVp	B48DhD	COVID19_B2	IGP57	-0.0569023	0.0546682	0.487254
CdGqA3	Rh3AUT	COVID19_B2	IGP58	0.0465824	0.0216517	0.164367
LU7oAf	mc2rUj	COVID19_B2	IGP59	0.0191516	0.0200632	0.410219
5udvYf	YEvvil	COVID19_B2	IGP6.	-0.0239968	0.0233725	0.380104
edM4Aq	IjfElq	COVID19_B2	IGP60	0.02398	0.0223867	0.362607
Q94Vrn	TnbfhR	COVID19_B2	IGP61	NA	NA	NA
ktemLv	GlJudW	COVID19_B2	IGP62	-0.00386803	0.0205923	0.860147
GXwbHO	Ny15qs	COVID19_B2	IGP63	-0.0204683	0.0205233	0.357116
YFvmQX	joro3N	COVID19_B2	IGP64	-0.0120023	0.0161404	0.490551
G9E6Eb	LBSQCj	COVID19_B2	IGP65	0.0153457	0.0200354	0.486418
yV5alr	5lBqY5	COVID19_B2	IGP66	0.00769021	0.0168479	0.671754
vD1cyd	Le8q3o	COVID19_B2	IGP67	0.00636413	0.0154204	0.700983
a1jdJ6	qH7vc3	COVID19_B2	IGP68	0.00512711	0.0136144	0.719433
Pr0jqf	xLoTfb	COVID19_B2	IGP69	-0.00270045	0.0213181	0.903337
vJxnkn	PoSGQD	COVID19_B2	IGP7.	-0.0266924	0.0350923	0.526318
SUwhqn	gSNhoX	COVID19_B2	IGP70	0.00974513	0.0174228	0.605771
4bTFPg	nSwMJq	COVID19_B2	IGP71	0.00954393	0.017321	0.61096
DPRvcV	natiU1	COVID19_B2	IGP72	0.0150711	0.0169782	0.424871
hbES80	Apqv3X	COVID19_B2	IGP73	0.0253087	0.0288979	0.473501
cNvadj	9Gx4De	COVID19_B2	IGP74	-0.00232098	0.0240216	0.926174
HmjzOM	cFOgSi	COVID19_B2	IGP75	-0.00201866	0.0238143	0.935205
xNKKZc	XnCtbu	COVID19_B2	IGP76	-0.00413984	0.0226729	0.861133
YZAwRo	ARMTC5	COVID19_B2	IGP77	-0.0679708	0.096137	0.55283
7gGjZ5	xOqOsg	COVID19_B2	IGP8.	-0.0448536	0.0283854	0.359195
mewZQm	9LPYYx	COVID19_B2	IGP9.	-0.0306568	0.0255568	0.296505

## Sheet: Table S4-B2.Presso
Additional file3: Table S4. The MRPRESSO test for IgG N-glycosylation traits on COVID-19 hospitalization
Exposure	MR Analysis	Causal Estimate	Sd	T-stat	P-value	res_pre[["MR-PRESSO results"]][["Global Test"]][["Pvalue"]]	lo_ci	up_ci	or	or_lci95	or_uci95	exposure	outcome	estimate	pvalue
beta.exposure	Outlier-corrected	NA	NA	NA	NA	0.128	NA	NA	NA	NA	NA	IGP13	COVID19_B2	NA (NA-NA)	NA
beta.exposure	Outlier-corrected	NA	NA	NA	NA	0.2282	NA	NA	NA	NA	NA	IGP14	COVID19_B2	NA (NA-NA)	NA
beta.exposure	Outlier-corrected	NA	NA	NA	NA	0.3446	NA	NA	NA	NA	NA	IGP15	COVID19_B2	NA (NA-NA)	NA
beta.exposure	Outlier-corrected	NA	NA	NA	NA	0.2668	NA	NA	NA	NA	NA	IGP17	COVID19_B2	NA (NA-NA)	NA
beta.exposure	Outlier-corrected	NA	NA	NA	NA	0.2322	NA	NA	NA	NA	NA	IGP2.	COVID19_B2	NA (NA-NA)	NA
beta.exposure	Outlier-corrected	NA	NA	NA	NA	0.1874	NA	NA	NA	NA	NA	IGP24	COVID19_B2	NA (NA-NA)	NA
beta.exposure	Outlier-corrected	NA	NA	NA	NA	0.3714	NA	NA	NA	NA	NA	IGP26	COVID19_B2	NA (NA-NA)	NA
beta.exposure	Outlier-corrected	NA	NA	NA	NA	0.2632	NA	NA	NA	NA	NA	IGP28	COVID19_B2	NA (NA-NA)	NA
beta.exposure	Outlier-corrected	NA	NA	NA	NA	0.6628	NA	NA	NA	NA	NA	IGP29	COVID19_B2	NA (NA-NA)	NA
beta.exposure	Outlier-corrected	NA	NA	NA	NA	0.2828	NA	NA	NA	NA	NA	IGP31	COVID19_B2	NA (NA-NA)	NA
beta.exposure	Outlier-corrected	NA	NA	NA	NA	0.3852	NA	NA	NA	NA	NA	IGP34	COVID19_B2	NA (NA-NA)	NA
beta.exposure	Outlier-corrected	NA	NA	NA	NA	0.0648	NA	NA	NA	NA	NA	IGP35	COVID19_B2	NA (NA-NA)	NA
beta.exposure	Outlier-corrected	NA	NA	NA	NA	0.179	NA	NA	NA	NA	NA	IGP36	COVID19_B2	NA (NA-NA)	NA
beta.exposure	Outlier-corrected	NA	NA	NA	NA	0.2472	NA	NA	NA	NA	NA	IGP37	COVID19_B2	NA (NA-NA)	NA
beta.exposure	Outlier-corrected	NA	NA	NA	NA	0.2522	NA	NA	NA	NA	NA	IGP38	COVID19_B2	NA (NA-NA)	NA
beta.exposure	Outlier-corrected	NA	NA	NA	NA	0.623	NA	NA	NA	NA	NA	IGP39	COVID19_B2	NA (NA-NA)	NA
beta.exposure	Outlier-corrected	NA	NA	NA	NA	0.6268	NA	NA	NA	NA	NA	IGP40	COVID19_B2	NA (NA-NA)	NA
beta.exposure	Outlier-corrected	NA	NA	NA	NA	0.221	NA	NA	NA	NA	NA	IGP42	COVID19_B2	NA (NA-NA)	NA
beta.exposure	Outlier-corrected	NA	NA	NA	NA	0.076	NA	NA	NA	NA	NA	IGP45	COVID19_B2	NA (NA-NA)	NA
beta.exposure	Outlier-corrected	NA	NA	NA	NA	0.2754	NA	NA	NA	NA	NA	IGP46	COVID19_B2	NA (NA-NA)	NA
beta.exposure	Outlier-corrected	NA	NA	NA	NA	0.0532	NA	NA	NA	NA	NA	IGP47	COVID19_B2	NA (NA-NA)	NA
beta.exposure	Outlier-corrected	NA	NA	NA	NA	0.0898	NA	NA	NA	NA	NA	IGP49	COVID19_B2	NA (NA-NA)	NA
beta.exposure	Outlier-corrected	NA	NA	NA	NA	0.0844	NA	NA	NA	NA	NA	IGP5.	COVID19_B2	NA (NA-NA)	NA
beta.exposure	Outlier-corrected	NA	NA	NA	NA	0.415	NA	NA	NA	NA	NA	IGP52	COVID19_B2	NA (NA-NA)	NA
beta.exposure	Outlier-corrected	NA	NA	NA	NA	0.1138	NA	NA	NA	NA	NA	IGP53	COVID19_B2	NA (NA-NA)	NA
beta.exposure	Outlier-corrected	NA	NA	NA	NA	0.2356	NA	NA	NA	NA	NA	IGP54	COVID19_B2	NA (NA-NA)	NA
beta.exposure	Outlier-corrected	NA	NA	NA	NA	0.1888	NA	NA	NA	NA	NA	IGP55	COVID19_B2	NA (NA-NA)	NA
beta.exposure	Outlier-corrected	NA	NA	NA	NA	0.2372	NA	NA	NA	NA	NA	IGP58	COVID19_B2	NA (NA-NA)	NA
beta.exposure	Outlier-corrected	NA	NA	NA	NA	0.258	NA	NA	NA	NA	NA	IGP59	COVID19_B2	NA (NA-NA)	NA
beta.exposure	Outlier-corrected	NA	NA	NA	NA	0.2592	NA	NA	NA	NA	NA	IGP6.	COVID19_B2	NA (NA-NA)	NA
beta.exposure	Outlier-corrected	NA	NA	NA	NA	0.2748	NA	NA	NA	NA	NA	IGP60	COVID19_B2	NA (NA-NA)	NA
beta.exposure	Outlier-corrected	NA	NA	NA	NA	0.4048	NA	NA	NA	NA	NA	IGP62	COVID19_B2	NA (NA-NA)	NA
beta.exposure	Outlier-corrected	NA	NA	NA	NA	0.0758	NA	NA	NA	NA	NA	IGP63	COVID19_B2	NA (NA-NA)	NA
beta.exposure	Outlier-corrected	NA	NA	NA	NA	0.1698	NA	NA	NA	NA	NA	IGP64	COVID19_B2	NA (NA-NA)	NA
beta.exposure	Outlier-corrected	NA	NA	NA	NA	0.3558	NA	NA	NA	NA	NA	IGP65	COVID19_B2	NA (NA-NA)	NA
beta.exposure	Outlier-corrected	NA	NA	NA	NA	0.2396	NA	NA	NA	NA	NA	IGP66	COVID19_B2	NA (NA-NA)	NA
beta.exposure	Outlier-corrected	NA	NA	NA	NA	0.3858	NA	NA	NA	NA	NA	IGP67	COVID19_B2	NA (NA-NA)	NA
beta.exposure	Outlier-corrected	NA	NA	NA	NA	0.3348	NA	NA	NA	NA	NA	IGP68	COVID19_B2	NA (NA-NA)	NA
beta.exposure	Outlier-corrected	NA	NA	NA	NA	0.1272	NA	NA	NA	NA	NA	IGP69	COVID19_B2	NA (NA-NA)	NA
beta.exposure	Outlier-corrected	NA	NA	NA	NA	0.3584	NA	NA	NA	NA	NA	IGP7.	COVID19_B2	NA (NA-NA)	NA
beta.exposure	Outlier-corrected	NA	NA	NA	NA	0.2344	NA	NA	NA	NA	NA	IGP70	COVID19_B2	NA (NA-NA)	NA
beta.exposure	Outlier-corrected	NA	NA	NA	NA	0.2316	NA	NA	NA	NA	NA	IGP71	COVID19_B2	NA (NA-NA)	NA
beta.exposure	Outlier-corrected	NA	NA	NA	NA	0.529	NA	NA	NA	NA	NA	IGP72	COVID19_B2	NA (NA-NA)	NA
beta.exposure	Outlier-corrected	NA	NA	NA	NA	0.4234	NA	NA	NA	NA	NA	IGP73	COVID19_B2	NA (NA-NA)	NA
beta.exposure	Outlier-corrected	NA	NA	NA	NA	0.1162	NA	NA	NA	NA	NA	IGP74	COVID19_B2	NA (NA-NA)	NA
beta.exposure	Outlier-corrected	NA	NA	NA	NA	0.1166	NA	NA	NA	NA	NA	IGP75	COVID19_B2	NA (NA-NA)	NA
beta.exposure	Outlier-corrected	NA	NA	NA	NA	0.1406	NA	NA	NA	NA	NA	IGP76	COVID19_B2	NA (NA-NA)	NA
beta.exposure	Outlier-corrected	NA	NA	NA	NA	0.4422	NA	NA	NA	NA	NA	IGP77	COVID19_B2	NA (NA-NA)	NA
beta.exposure	Outlier-corrected	NA	NA	NA	NA	0.0672	NA	NA	NA	NA	NA	IGP9.	COVID19_B2	NA (NA-NA)	NA
