# Supplementary material for: The impact of immunoglobulin G N-glycosylation level on COVID-19 outcome: evidence from a Mendelian randomization study
Source: Front Immunol. 2023 Aug 18;14:1217444. doi: 10.3389/fimmu.2023.1217444 (PMC10472139; doi:10.3389/fimmu.2023.1217444)
Supplement: Additional file 4 — Supplementary tables for sensitivity analysis in MR analysis of COVID-19 severity. Table S1 . The Cochran Test of heterogeneity for IgG N-glycosylation traits on COVID-19 severity. Table S2 . The leave-one-out analysis for IgG N-glycosylation traits on COVID-19 severity. Table S3 . The MR-Egger intercepts analysis for IgG N-glycosylation traits on COVID-19 severity. Table S4 . The MRPRESSO test for IgG N-glycosylation traits on COVID-19 severity. [file DataSheet_4.xlsx]

## Sheet: Table S1-B2.hetero
Additional file4: Table S1. The Cochran Test of heterogeneity for IgG N-glycosylation traits on COVID-19 severity
id.exposure	id.outcome	outcome	exposure	method	Q	Q_df	Q_pval
lmhgnr	fJiHjd	COVID19_A2	IGP10	MR Egger	0.545345	1	0.460226
lmhgnr	fJiHjd	COVID19_A2	IGP10	Inverse variance weighted	0.560226	2	0.755698
PCVBW8	i7Afpv	COVID19_A2	IGP11	MR Egger	1.5752	1	0.209454
PCVBW8	i7Afpv	COVID19_A2	IGP11	Inverse variance weighted	5.35185	2	0.0688432
sCKloU	07tzSD	COVID19_A2	IGP12	MR Egger	1.03433	1	0.309143
sCKloU	07tzSD	COVID19_A2	IGP12	Inverse variance weighted	1.03438	2	0.596193
NB5urL	9AEdI3	COVID19_A2	IGP13	MR Egger	13.2816	2	0.00130599
NB5urL	9AEdI3	COVID19_A2	IGP13	Inverse variance weighted	14.3573	3	0.00245705
F8c4NI	Z5b7HR	COVID19_A2	IGP14	MR Egger	3.76113	5	0.584294
F8c4NI	Z5b7HR	COVID19_A2	IGP14	Inverse variance weighted	3.87635	6	0.693406
5zszQG	3EpV5T	COVID19_A2	IGP15	MR Egger	1.07216	3	0.7838
5zszQG	3EpV5T	COVID19_A2	IGP15	Inverse variance weighted	1.95506	4	0.744025
XxT5wI	aSE96z	COVID19_A2	IGP16	Inverse variance weighted	5.20184	1	0.022563
ijcmPm	Tzk0ZR	COVID19_A2	IGP17	MR Egger	5.80062	2	0.0550061
ijcmPm	Tzk0ZR	COVID19_A2	IGP17	Inverse variance weighted	6.13303	3	0.105315
bi60dC	KuSeNj	COVID19_A2	IGP2.	MR Egger	3.82157	2	0.147965
bi60dC	KuSeNj	COVID19_A2	IGP2.	Inverse variance weighted	5.51889	3	0.137513
8Trt8Z	WPn1hV	COVID19_A2	IGP21	MR Egger	3.59604	1	0.0579172
8Trt8Z	WPn1hV	COVID19_A2	IGP21	Inverse variance weighted	5.29026	2	0.070996
WpqBlI	hBrLkj	COVID19_A2	IGP22	MR Egger	0.296947	1	0.585803
WpqBlI	hBrLkj	COVID19_A2	IGP22	Inverse variance weighted	0.494627	2	0.780896
f7jEwQ	MlaXl2	COVID19_A2	IGP24	MR Egger	8.16202	4	0.0858201
f7jEwQ	MlaXl2	COVID19_A2	IGP24	Inverse variance weighted	9.03441	5	0.1077
2LH8pa	rrjvrd	COVID19_A2	IGP26	MR Egger	5.81079	2	0.054727
2LH8pa	rrjvrd	COVID19_A2	IGP26	Inverse variance weighted	6.04895	3	0.109253
Qu1vSI	XmbTva	COVID19_A2	IGP27	Inverse variance weighted	0.672776	1	0.412086
5K5hKK	uxxkdd	COVID19_A2	IGP28	MR Egger	2.34201	5	0.800078
5K5hKK	uxxkdd	COVID19_A2	IGP28	Inverse variance weighted	3.33042	6	0.766378
tCwnh9	DaiSrX	COVID19_A2	IGP29	MR Egger	13.9613	4	0.0074196
tCwnh9	DaiSrX	COVID19_A2	IGP29	Inverse variance weighted	14.3613	5	0.0134703
ojIQZI	JCTQLk	COVID19_A2	IGP30	MR Egger	0.0480853	1	0.826429
ojIQZI	JCTQLk	COVID19_A2	IGP30	Inverse variance weighted	0.134342	2	0.935035
5QuGZU	PMPCAC	COVID19_A2	IGP31	MR Egger	2.90675	2	0.23378
5QuGZU	PMPCAC	COVID19_A2	IGP31	Inverse variance weighted	2.90768	3	0.40608
4ELJyQ	t5bd9y	COVID19_A2	IGP32	MR Egger	7.34807	1	0.00671346
4ELJyQ	t5bd9y	COVID19_A2	IGP32	Inverse variance weighted	12.383	2	0.00204673
jU2f7N	TGGeX8	COVID19_A2	IGP34	MR Egger	0.156504	2	0.924731
jU2f7N	TGGeX8	COVID19_A2	IGP34	Inverse variance weighted	0.197445	3	0.978001
ecTzQc	CNSNTg	COVID19_A2	IGP35	MR Egger	18.1013	5	0.00282212
ecTzQc	CNSNTg	COVID19_A2	IGP35	Inverse variance weighted	21.3987	6	0.00155522
WtBOlJ	nOlPUz	COVID19_A2	IGP36	MR Egger	1.58746	2	0.452155
WtBOlJ	nOlPUz	COVID19_A2	IGP36	Inverse variance weighted	3.01614	3	0.389143
v8DH5J	SH0NAw	COVID19_A2	IGP37	MR Egger	3.98277	2	0.136506
v8DH5J	SH0NAw	COVID19_A2	IGP37	Inverse variance weighted	4.28253	3	0.232528
BdbSFl	MsuZxK	COVID19_A2	IGP38	MR Egger	3.88009	2	0.143698
BdbSFl	MsuZxK	COVID19_A2	IGP38	Inverse variance weighted	4.21888	3	0.238779
AHBDI6	7Mb4Ir	COVID19_A2	IGP39	MR Egger	2.83808	4	0.585278
AHBDI6	7Mb4Ir	COVID19_A2	IGP39	Inverse variance weighted	3.15435	5	0.676203
Z2Lmpa	J9KNwi	COVID19_A2	IGP40	MR Egger	2.81732	4	0.588846
Z2Lmpa	J9KNwi	COVID19_A2	IGP40	Inverse variance weighted	3.08849	5	0.686345
qmJZgN	sspJZI	COVID19_A2	IGP42	MR Egger	3.67203	2	0.159451
qmJZgN	sspJZI	COVID19_A2	IGP42	Inverse variance weighted	5.5494	3	0.135713
ej33Zw	Ffv2YN	COVID19_A2	IGP45	MR Egger	5.12991	4	0.274226
ej33Zw	Ffv2YN	COVID19_A2	IGP45	Inverse variance weighted	9.15173	5	0.103163
GKYoSc	vNM33C	COVID19_A2	IGP46	MR Egger	5.96573	3	0.11329
GKYoSc	vNM33C	COVID19_A2	IGP46	Inverse variance weighted	6.3723	4	0.173017
4LlPjm	P1Kc7T	COVID19_A2	IGP47	MR Egger	0.748816	2	0.687696
4LlPjm	P1Kc7T	COVID19_A2	IGP47	Inverse variance weighted	6.21126	3	0.101772
xGa1WL	CPfYyC	COVID19_A2	IGP49	MR Egger	10.9542	4	0.0270841
xGa1WL	CPfYyC	COVID19_A2	IGP49	Inverse variance weighted	11.0447	5	0.0505
KkZVzj	ow3d3d	COVID19_A2	IGP5.	MR Egger	4.19133	4	0.380731
KkZVzj	ow3d3d	COVID19_A2	IGP5.	Inverse variance weighted	9.39115	5	0.0944433
5nUN20	xzL0hT	COVID19_A2	IGP50	MR Egger	0.532694	1	0.465477
5nUN20	xzL0hT	COVID19_A2	IGP50	Inverse variance weighted	0.545295	2	0.761361
RXCwqD	RV2vsP	COVID19_A2	IGP51	MR Egger	1.41667	1	0.233953
RXCwqD	RV2vsP	COVID19_A2	IGP51	Inverse variance weighted	5.33891	2	0.0692899
4oMnPw	5hWb3x	COVID19_A2	IGP52	MR Egger	2.49161	2	0.287709
4oMnPw	5hWb3x	COVID19_A2	IGP52	Inverse variance weighted	2.64555	3	0.449559
YYUM57	h39SWY	COVID19_A2	IGP53	MR Egger	12.4822	2	0.0019477
YYUM57	h39SWY	COVID19_A2	IGP53	Inverse variance weighted	13.4099	3	0.0038291
z8cgOX	uyt2KF	COVID19_A2	IGP54	MR Egger	3.09435	3	0.377306
z8cgOX	uyt2KF	COVID19_A2	IGP54	Inverse variance weighted	3.25971	4	0.515341
Hq8Yij	fFYJip	COVID19_A2	IGP55	MR Egger	0.0491404	2	0.975729
Hq8Yij	fFYJip	COVID19_A2	IGP55	Inverse variance weighted	8.42281	3	0.0380357
SekgGu	kqTjS6	COVID19_A2	IGP57	MR Egger	0.00901558	1	0.924354
SekgGu	kqTjS6	COVID19_A2	IGP57	Inverse variance weighted	10.3879	2	0.00555
Fp3zwi	JtW3fV	COVID19_A2	IGP58	MR Egger	2.92797	2	0.231313
Fp3zwi	JtW3fV	COVID19_A2	IGP58	Inverse variance weighted	5.69142	3	0.127628
TVf159	b8inFi	COVID19_A2	IGP59	MR Egger	4.45801	3	0.216066
TVf159	b8inFi	COVID19_A2	IGP59	Inverse variance weighted	5.55133	4	0.235254
C6mxZo	VVYvvv	COVID19_A2	IGP6.	MR Egger	6.03417	3	0.10996
C6mxZo	VVYvvv	COVID19_A2	IGP6.	Inverse variance weighted	6.34598	4	0.174757
unmbnO	ocAvTj	COVID19_A2	IGP60	MR Egger	5.91184	3	0.115979
unmbnO	ocAvTj	COVID19_A2	IGP60	Inverse variance weighted	6.39677	4	0.171412
UMXB21	kI7HSN	COVID19_A2	IGP61	Inverse variance weighted	5.19774	1	0.0226163
ASqKPh	nKtMqr	COVID19_A2	IGP62	MR Egger	2.80189	4	0.591506
ASqKPh	nKtMqr	COVID19_A2	IGP62	Inverse variance weighted	4.43044	5	0.489244
hDWsZM	kQeNlG	COVID19_A2	IGP63	MR Egger	11.8055	6	0.0664503
hDWsZM	kQeNlG	COVID19_A2	IGP63	Inverse variance weighted	19.4518	7	0.00688388
uBQgy1	ZLcDU3	COVID19_A2	IGP64	MR Egger	4.28177	5	0.509601
uBQgy1	ZLcDU3	COVID19_A2	IGP64	Inverse variance weighted	7.78187	6	0.254524
nqzwiM	pXK8KI	COVID19_A2	IGP65	MR Egger	7.062	4	0.132648
nqzwiM	pXK8KI	COVID19_A2	IGP65	Inverse variance weighted	8.13678	5	0.148857
kUli3G	guV67v	COVID19_A2	IGP66	MR Egger	4.52831	4	0.339204
kUli3G	guV67v	COVID19_A2	IGP66	Inverse variance weighted	5.6509	5	0.341683
FOIbiY	FBHwAA	COVID19_A2	IGP67	MR Egger	5.43797	4	0.245236
FOIbiY	FBHwAA	COVID19_A2	IGP67	Inverse variance weighted	6.3144	5	0.276818
VfQqdY	W8qD6R	COVID19_A2	IGP68	MR Egger	8.29758	6	0.217102
VfQqdY	W8qD6R	COVID19_A2	IGP68	Inverse variance weighted	9.87834	7	0.195573
06PkDk	OaxGE5	COVID19_A2	IGP69	MR Egger	9.83144	6	0.131932
06PkDk	OaxGE5	COVID19_A2	IGP69	Inverse variance weighted	10.7635	7	0.149273
uSWxdP	utJuOV	COVID19_A2	IGP7.	MR Egger	6.82616	2	0.0329396
uSWxdP	utJuOV	COVID19_A2	IGP7.	Inverse variance weighted	8.64469	3	0.0344076
1XyI3x	HQ9Ghw	COVID19_A2	IGP70	MR Egger	4.11449	4	0.390732
1XyI3x	HQ9Ghw	COVID19_A2	IGP70	Inverse variance weighted	5.5752	5	0.34977
q4moA9	qqz8Ef	COVID19_A2	IGP71	MR Egger	4.1263	4	0.389183
q4moA9	qqz8Ef	COVID19_A2	IGP71	Inverse variance weighted	5.57036	5	0.350292
HOA2Yh	YAMCdU	COVID19_A2	IGP72	MR Egger	1.62919	4	0.803537
HOA2Yh	YAMCdU	COVID19_A2	IGP72	Inverse variance weighted	1.82795	5	0.872402
vjk0Bf	tLPrka	COVID19_A2	IGP73	MR Egger	2.36821	2	0.30602
vjk0Bf	tLPrka	COVID19_A2	IGP73	Inverse variance weighted	2.61772	3	0.454392
eJudQD	uIGj7W	COVID19_A2	IGP74	MR Egger	9.52202	6	0.146278
eJudQD	uIGj7W	COVID19_A2	IGP74	Inverse variance weighted	10.8	7	0.147583
9Tb76Z	TutzNO	COVID19_A2	IGP75	MR Egger	9.46308	6	0.149161
9Tb76Z	TutzNO	COVID19_A2	IGP75	Inverse variance weighted	10.769	7	0.149019
jVRKSU	HywQbX	COVID19_A2	IGP76	MR Egger	8.14815	6	0.227449
jVRKSU	HywQbX	COVID19_A2	IGP76	Inverse variance weighted	10.408	7	0.166608
Y2bUpW	bM1aZP	COVID19_A2	IGP77	MR Egger	0.142676	3	0.986265
Y2bUpW	bM1aZP	COVID19_A2	IGP77	Inverse variance weighted	4.61055	4	0.329639
1zAJGe	sMVrWd	COVID19_A2	IGP8.	MR Egger	0.550267	1	0.458209
1zAJGe	sMVrWd	COVID19_A2	IGP8.	Inverse variance weighted	6.95773	2	0.0308424
GbR3gs	3RmBqZ	COVID19_A2	IGP9.	MR Egger	10.6847	4	0.0303458
GbR3gs	3RmBqZ	COVID19_A2	IGP9.	Inverse variance weighted	10.8435	5	0.0545718

## Sheet: Table S2-B2.Loo
Additional file4: Table S2. The leave-one-out analysis for IgG N-glycosylation traits on COVID-19 severity
exposure	outcome	id.exposure	id.outcome	samplesize	SNP	b	se	p
IGP10	COVID19_A2	lmhgnr	fJiHjd	NA	rs17630758	-0.13311	0.0868938	0.125555
IGP10	COVID19_A2	lmhgnr	fJiHjd	NA	rs4821897	-0.0731984	0.0747882	0.327708
IGP10	COVID19_A2	lmhgnr	fJiHjd	NA	rs9385856	-0.11311	0.069102	0.101661
IGP10	COVID19_A2	lmhgnr	fJiHjd	NA	All	-0.104492	0.0619788	0.0918084
IGP11	COVID19_A2	PCVBW8	i7Afpv	NA	rs11650354	0.00184188	0.16476	0.99108
IGP11	COVID19_A2	PCVBW8	i7Afpv	NA	rs11847263	-0.0842439	0.147811	0.568716
IGP11	COVID19_A2	PCVBW8	i7Afpv	NA	rs6421315	0.110061	0.0752793	0.143733
IGP11	COVID19_A2	PCVBW8	i7Afpv	NA	All	0.019288	0.104782	0.853953
IGP12	COVID19_A2	sCKloU	07tzSD	NA	rs17775791	-0.138026	0.0992403	0.164277
IGP12	COVID19_A2	sCKloU	07tzSD	NA	rs7789913	-0.0975063	0.0840627	0.24608
IGP12	COVID19_A2	sCKloU	07tzSD	NA	rs874232	-0.160319	0.0748336	0.0321665
IGP12	COVID19_A2	sCKloU	07tzSD	NA	All	-0.133898	0.0686194	0.0510191
IGP13	COVID19_A2	NB5urL	9AEdI3	NA	rs10096810	-0.0107756	0.129935	0.933907
IGP13	COVID19_A2	NB5urL	9AEdI3	NA	rs10813951	-0.060289	0.134984	0.655136
IGP13	COVID19_A2	NB5urL	9AEdI3	NA	rs17775791	0.125531	0.148431	0.397711
IGP13	COVID19_A2	NB5urL	9AEdI3	NA	rs7758383	0.0754529	0.123781	0.54215
IGP13	COVID19_A2	NB5urL	9AEdI3	NA	All	0.0307712	0.115799	0.790447
IGP14	COVID19_A2	F8c4NI	Z5b7HR	NA	rs17630758	-0.12622	0.0501813	0.011894
IGP14	COVID19_A2	F8c4NI	Z5b7HR	NA	rs17775791	-0.11688	0.0511952	0.0224293
IGP14	COVID19_A2	F8c4NI	Z5b7HR	NA	rs4821897	-0.110148	0.0497953	0.0269649
IGP14	COVID19_A2	F8c4NI	Z5b7HR	NA	rs6421315	-0.10593	0.0485019	0.0289596
IGP14	COVID19_A2	F8c4NI	Z5b7HR	NA	rs6570330	-0.11746	0.0503522	0.0196604
IGP14	COVID19_A2	F8c4NI	Z5b7HR	NA	rs741706	-0.124844	0.0490259	0.0108815
IGP14	COVID19_A2	F8c4NI	Z5b7HR	NA	rs9319617	-0.147965	0.0485765	0.00231888
IGP14	COVID19_A2	F8c4NI	Z5b7HR	NA	All	-0.121475	0.0459533	0.0082069
IGP15	COVID19_A2	5zszQG	3EpV5T	NA	rs1122979	0.0355515	0.0288113	0.217224
IGP15	COVID19_A2	5zszQG	3EpV5T	NA	rs2745851	0.0423519	0.0281336	0.132225
IGP15	COVID19_A2	5zszQG	3EpV5T	NA	rs3777178	0.0438505	0.0286402	0.125749
IGP15	COVID19_A2	5zszQG	3EpV5T	NA	rs4074453	0.0487635	0.0293632	0.096773
IGP15	COVID19_A2	5zszQG	3EpV5T	NA	rs6764279	0.000653433	0.0580966	0.991026
IGP15	COVID19_A2	5zszQG	3EpV5T	NA	All	0.0401581	0.0278873	0.149864
IGP16	COVID19_A2	XxT5wI	aSE96z	NA	All	0.00369539	0.206132	0.985697
IGP17	COVID19_A2	ijcmPm	Tzk0ZR	NA	rs10813951	0.049117	0.0957144	0.607838
IGP17	COVID19_A2	ijcmPm	Tzk0ZR	NA	rs250555	0.143455	0.0500131	0.00412632
IGP17	COVID19_A2	ijcmPm	Tzk0ZR	NA	rs2725391	0.0916698	0.0844361	0.277625
IGP17	COVID19_A2	ijcmPm	Tzk0ZR	NA	rs7621161	0.0894424	0.0980561	0.361687
IGP17	COVID19_A2	ijcmPm	Tzk0ZR	NA	All	0.0981503	0.0664064	0.139401
IGP18	COVID19_A2	4rWx5p	SuGWVU	NA	All	NA	NA	NA
IGP19	COVID19_A2	TlQzEZ	DzA1WE	NA	All	NA	NA	NA
IGP2.	COVID19_A2	bi60dC	KuSeNj	NA	rs10483775	-0.028231	0.0824741	0.732124
IGP2.	COVID19_A2	bi60dC	KuSeNj	NA	rs11847263	-0.10367	0.0551696	0.0602278
IGP2.	COVID19_A2	bi60dC	KuSeNj	NA	rs7789913	0.00508984	0.0632301	0.935842
IGP2.	COVID19_A2	bi60dC	KuSeNj	NA	rs7812088	-0.0164903	0.0832943	0.843064
IGP2.	COVID19_A2	bi60dC	KuSeNj	NA	All	-0.0335179	0.0611226	0.583437
IGP21	COVID19_A2	8Trt8Z	WPn1hV	NA	rs3742597	-0.0460106	0.205438	0.822786
IGP21	COVID19_A2	8Trt8Z	WPn1hV	NA	rs6583437	0.00956691	0.153315	0.950244
IGP21	COVID19_A2	8Trt8Z	WPn1hV	NA	rs7621161	-0.161068	0.0816554	0.0485487
IGP21	COVID19_A2	8Trt8Z	WPn1hV	NA	All	-0.0717271	0.115406	0.534256
IGP22	COVID19_A2	WpqBlI	hBrLkj	NA	rs10813951	0.131212	0.0629857	0.0372319
IGP22	COVID19_A2	WpqBlI	hBrLkj	NA	rs7621161	0.172325	0.0639435	0.00703961
IGP22	COVID19_A2	WpqBlI	hBrLkj	NA	rs909674	0.165673	0.063359	0.0089273
IGP22	COVID19_A2	WpqBlI	hBrLkj	NA	All	0.156207	0.0517869	0.00255848
IGP23	COVID19_A2	sYCawO	tkcjAI	NA	All	NA	NA	NA
IGP24	COVID19_A2	f7jEwQ	MlaXl2	NA	rs10813951	0.0229871	0.0371563	0.536141
IGP24	COVID19_A2	f7jEwQ	MlaXl2	NA	rs2268533	0.0610409	0.0385122	0.112971
IGP24	COVID19_A2	f7jEwQ	MlaXl2	NA	rs250555	0.0563817	0.0340842	0.0980893
IGP24	COVID19_A2	f7jEwQ	MlaXl2	NA	rs2725391	0.0402542	0.0427169	0.346015
IGP24	COVID19_A2	f7jEwQ	MlaXl2	NA	rs2745851	0.0482442	0.0418978	0.249537
IGP24	COVID19_A2	f7jEwQ	MlaXl2	NA	rs7621161	0.0353768	0.0659978	0.591938
IGP24	COVID19_A2	f7jEwQ	MlaXl2	NA	All	0.045293	0.0379224	0.232336
IGP25	COVID19_A2	vwvCC6	oBVWkI	NA	All	NA	NA	NA
IGP26	COVID19_A2	2LH8pa	rrjvrd	NA	rs10813951	0.0491905	0.0699155	0.4817
IGP26	COVID19_A2	2LH8pa	rrjvrd	NA	rs250555	0.114537	0.0417511	0.00608183
IGP26	COVID19_A2	2LH8pa	rrjvrd	NA	rs2725391	0.078964	0.0711456	0.267045
IGP26	COVID19_A2	2LH8pa	rrjvrd	NA	rs7621161	0.088999	0.0969514	0.358632
IGP26	COVID19_A2	2LH8pa	rrjvrd	NA	All	0.0844847	0.0562405	0.133045
IGP27	COVID19_A2	Qu1vSI	XmbTva	NA	All	0.116216	0.0988807	0.239869
IGP28	COVID19_A2	5K5hKK	uxxkdd	NA	rs2268533	0.0353502	0.0283766	0.212856
IGP28	COVID19_A2	5K5hKK	uxxkdd	NA	rs2279913	0.0250473	0.0276889	0.365677
IGP28	COVID19_A2	5K5hKK	uxxkdd	NA	rs2745851	0.0270359	0.0274084	0.323932
IGP28	COVID19_A2	5K5hKK	uxxkdd	NA	rs3777178	0.0276323	0.0277825	0.319935
IGP28	COVID19_A2	5K5hKK	uxxkdd	NA	rs4074453	0.0304176	0.0281678	0.280199
IGP28	COVID19_A2	5K5hKK	uxxkdd	NA	rs7621161	-0.0272655	0.0514174	0.595919
IGP28	COVID19_A2	5K5hKK	uxxkdd	NA	rs7812088	0.021429	0.0275877	0.437301
IGP28	COVID19_A2	5K5hKK	uxxkdd	NA	All	0.0251726	0.0271739	0.354262
IGP29	COVID19_A2	tCwnh9	DaiSrX	NA	rs10113903	0.0242947	0.0247224	0.325755
IGP29	COVID19_A2	tCwnh9	DaiSrX	NA	rs17775791	0.0478036	0.094393	0.612554
IGP29	COVID19_A2	tCwnh9	DaiSrX	NA	rs2725391	0.0331381	0.042425	0.434745
IGP29	COVID19_A2	tCwnh9	DaiSrX	NA	rs2745851	0.0381756	0.0421882	0.365525
IGP29	COVID19_A2	tCwnh9	DaiSrX	NA	rs4686844	0.0415087	0.0437141	0.342341
IGP29	COVID19_A2	tCwnh9	DaiSrX	NA	rs540719	0.043662	0.0368969	0.23667
IGP29	COVID19_A2	tCwnh9	DaiSrX	NA	All	0.0365786	0.0379349	0.334922
IGP3.	COVID19_A2	8mp44w	PEOt2m	NA	All	NA	NA	NA
IGP30	COVID19_A2	ojIQZI	JCTQLk	NA	rs17775791	0.121718	0.0760887	0.109669
IGP30	COVID19_A2	ojIQZI	JCTQLk	NA	rs4821897	0.103514	0.0729516	0.155918
IGP30	COVID19_A2	ojIQZI	JCTQLk	NA	rs9385856	0.124057	0.0604132	0.0400267
IGP30	COVID19_A2	ojIQZI	JCTQLk	NA	All	0.117338	0.0561382	0.0366037
IGP31	COVID19_A2	5QuGZU	PMPCAC	NA	rs10124479	-0.0605001	0.0508219	0.233877
IGP31	COVID19_A2	5QuGZU	PMPCAC	NA	rs2526378	-0.0946847	0.0561077	0.0914973
IGP31	COVID19_A2	5QuGZU	PMPCAC	NA	rs2659005	-0.113004	0.0685668	0.0993336
IGP31	COVID19_A2	5QuGZU	PMPCAC	NA	rs7621161	-0.0617385	0.0716393	0.3888
IGP31	COVID19_A2	5QuGZU	PMPCAC	NA	All	-0.0809869	0.0487721	0.0968104
IGP32	COVID19_A2	4ELJyQ	t5bd9y	NA	rs11215031	0.0505197	0.0374973	0.177888
IGP32	COVID19_A2	4ELJyQ	t5bd9y	NA	rs2161318	0.0163301	0.130207	0.900194
IGP32	COVID19_A2	4ELJyQ	t5bd9y	NA	rs7621161	-0.252942	0.199042	0.2038
IGP32	COVID19_A2	4ELJyQ	t5bd9y	NA	All	0.0143613	0.0896661	0.872751
IGP33	COVID19_A2	6bM1re	ctBVTf	NA	All	NA	NA	NA
IGP34	COVID19_A2	jU2f7N	TGGeX8	NA	rs17630758	-0.122967	0.0593411	0.0382463
IGP34	COVID19_A2	jU2f7N	TGGeX8	NA	rs2309748	-0.128365	0.059915	0.0321567
IGP34	COVID19_A2	jU2f7N	TGGeX8	NA	rs4821897	-0.133919	0.0831375	0.107221
IGP34	COVID19_A2	jU2f7N	TGGeX8	NA	rs6570330	-0.113716	0.0599318	0.0577722
IGP34	COVID19_A2	jU2f7N	TGGeX8	NA	All	-0.123487	0.0551699	0.025201
IGP35	COVID19_A2	ecTzQc	CNSNTg	NA	rs11215031	-0.026381	0.0416111	0.526088
IGP35	COVID19_A2	ecTzQc	CNSNTg	NA	rs12342831	0.00625268	0.0524358	0.905082
IGP35	COVID19_A2	ecTzQc	CNSNTg	NA	rs1529869	-0.0154683	0.0561241	0.782848
IGP35	COVID19_A2	ecTzQc	CNSNTg	NA	rs2268533	-0.015675	0.0605905	0.795864
IGP35	COVID19_A2	ecTzQc	CNSNTg	NA	rs2745851	-0.00794929	0.0595999	0.893895
IGP35	COVID19_A2	ecTzQc	CNSNTg	NA	rs7621161	0.0944359	0.0945164	0.317723
IGP35	COVID19_A2	ecTzQc	CNSNTg	NA	rs7700895	-0.00901101	0.0610572	0.882672
IGP35	COVID19_A2	ecTzQc	CNSNTg	NA	All	-0.00608078	0.054032	0.910395
IGP36	COVID19_A2	WtBOlJ	nOlPUz	NA	rs10113903	-0.152736	0.0859672	0.0756204
IGP36	COVID19_A2	WtBOlJ	nOlPUz	NA	rs2745851	-0.247891	0.0617892	6.02365e-05
IGP36	COVID19_A2	WtBOlJ	nOlPUz	NA	rs6001585	-0.210387	0.0776878	0.00676691
IGP36	COVID19_A2	WtBOlJ	nOlPUz	NA	rs6764279	-0.215307	0.0806628	0.0076027
IGP36	COVID19_A2	WtBOlJ	nOlPUz	NA	All	-0.213792	0.0585443	0.000260404
IGP37	COVID19_A2	v8DH5J	SH0NAw	NA	rs10113903	-0.0934694	0.0574431	0.103702
IGP37	COVID19_A2	v8DH5J	SH0NAw	NA	rs1122979	-0.153344	0.0720001	0.0331905
IGP37	COVID19_A2	v8DH5J	SH0NAw	NA	rs2745851	-0.17256	0.0525241	0.00101854
IGP37	COVID19_A2	v8DH5J	SH0NAw	NA	rs6764279	-0.191793	0.0860869	0.0258874
IGP37	COVID19_A2	v8DH5J	SH0NAw	NA	All	-0.15265	0.0558556	0.00627702
IGP38	COVID19_A2	BdbSFl	MsuZxK	NA	rs10113903	-0.0932431	0.0573729	0.104117
IGP38	COVID19_A2	BdbSFl	MsuZxK	NA	rs1122979	-0.152661	0.0709264	0.0313666
IGP38	COVID19_A2	BdbSFl	MsuZxK	NA	rs2745851	-0.171952	0.0514817	0.000837595
IGP38	COVID19_A2	BdbSFl	MsuZxK	NA	rs6764279	-0.190936	0.084625	0.0240545
IGP38	COVID19_A2	BdbSFl	MsuZxK	NA	All	-0.152214	0.0551162	0.00575024
IGP39	COVID19_A2	AHBDI6	7Mb4Ir	NA	rs2745851	-0.0802678	0.0399109	0.044307
IGP39	COVID19_A2	AHBDI6	7Mb4Ir	NA	rs3780486	-0.0585241	0.0417742	0.161226
IGP39	COVID19_A2	AHBDI6	7Mb4Ir	NA	rs5750830	-0.0957418	0.0470936	0.0420514
IGP39	COVID19_A2	AHBDI6	7Mb4Ir	NA	rs7789913	-0.0558186	0.0412419	0.175914
IGP39	COVID19_A2	AHBDI6	7Mb4Ir	NA	rs9385856	-0.0749765	0.0415235	0.0709747
IGP39	COVID19_A2	AHBDI6	7Mb4Ir	NA	rs9624334	-0.0730458	0.0446575	0.101904
IGP39	COVID19_A2	AHBDI6	7Mb4Ir	NA	All	-0.0722742	0.0388013	0.0625082
IGP40	COVID19_A2	Z2Lmpa	J9KNwi	NA	rs2745851	-0.0807457	0.03973	0.0421171
IGP40	COVID19_A2	Z2Lmpa	J9KNwi	NA	rs3780486	-0.0588268	0.0417368	0.158695
IGP40	COVID19_A2	Z2Lmpa	J9KNwi	NA	rs5750830	-0.09603	0.046786	0.0401175
IGP40	COVID19_A2	Z2Lmpa	J9KNwi	NA	rs7789913	-0.0560439	0.0411393	0.173105
IGP40	COVID19_A2	Z2Lmpa	J9KNwi	NA	rs9385856	-0.0746637	0.0410032	0.0686188
IGP40	COVID19_A2	Z2Lmpa	J9KNwi	NA	rs9624334	-0.0735464	0.0444138	0.0977347
IGP40	COVID19_A2	Z2Lmpa	J9KNwi	NA	All	-0.072565	0.0385929	0.0600713
IGP42	COVID19_A2	qmJZgN	sspJZI	NA	rs10483775	-0.0265455	0.0809668	0.74302
IGP42	COVID19_A2	qmJZgN	sspJZI	NA	rs11847263	-0.102859	0.0545394	0.0593008
IGP42	COVID19_A2	qmJZgN	sspJZI	NA	rs7789913	0.00653275	0.0620323	0.916128
IGP42	COVID19_A2	qmJZgN	sspJZI	NA	rs7812088	-0.0153962	0.0809884	0.849228
IGP42	COVID19_A2	qmJZgN	sspJZI	NA	All	-0.0319346	0.0600766	0.595027
IGP43	COVID19_A2	rZsx5I	ZiFKmO	NA	All	NA	NA	NA
IGP45	COVID19_A2	ej33Zw	Ffv2YN	NA	rs1122979	-0.0487323	0.07321	0.505634
IGP45	COVID19_A2	ej33Zw	Ffv2YN	NA	rs17630758	-0.0515601	0.0728339	0.478999
IGP45	COVID19_A2	ej33Zw	Ffv2YN	NA	rs3824459	-0.104353	0.0482274	0.0304818
IGP45	COVID19_A2	ej33Zw	Ffv2YN	NA	rs6583437	-0.0336995	0.063397	0.595029
IGP45	COVID19_A2	ej33Zw	Ffv2YN	NA	rs7281587	-0.0766409	0.06823	0.261322
IGP45	COVID19_A2	ej33Zw	Ffv2YN	NA	rs909674	-0.031719	0.0744916	0.670249
IGP45	COVID19_A2	ej33Zw	Ffv2YN	NA	All	-0.0584406	0.060358	0.332928
IGP46	COVID19_A2	GKYoSc	vNM33C	NA	rs11847263	-0.0928656	0.0581567	0.110306
IGP46	COVID19_A2	GKYoSc	vNM33C	NA	rs12451413	-0.0354257	0.0669506	0.596714
IGP46	COVID19_A2	GKYoSc	vNM33C	NA	rs12587616	-0.015107	0.0732828	0.836676
IGP46	COVID19_A2	GKYoSc	vNM33C	NA	rs7789913	0.0275706	0.0583988	0.636849
IGP46	COVID19_A2	GKYoSc	vNM33C	NA	rs7812088	-0.0067445	0.0707775	0.924083
IGP46	COVID19_A2	GKYoSc	vNM33C	NA	All	-0.0230413	0.0594568	0.698364
IGP47	COVID19_A2	4LlPjm	P1Kc7T	NA	rs2063112	0.0724541	0.0686441	0.291195
IGP47	COVID19_A2	4LlPjm	P1Kc7T	NA	rs4074453	0.00172651	0.126135	0.989079
IGP47	COVID19_A2	4LlPjm	P1Kc7T	NA	rs6764279	-0.0714315	0.0916746	0.435871
IGP47	COVID19_A2	4LlPjm	P1Kc7T	NA	rs7281587	0.0381609	0.12128	0.753027
IGP47	COVID19_A2	4LlPjm	P1Kc7T	NA	All	0.0150164	0.0902316	0.867826
IGP48	COVID19_A2	6zI3XH	bCBh0d	NA	All	NA	NA	NA
IGP49	COVID19_A2	xGa1WL	CPfYyC	NA	rs17630758	-0.026522	0.0866565	0.759559
IGP49	COVID19_A2	xGa1WL	CPfYyC	NA	rs4561508	-0.0733761	0.043363	0.0906204
IGP49	COVID19_A2	xGa1WL	CPfYyC	NA	rs5750830	-0.0386137	0.0749299	0.606322
IGP49	COVID19_A2	xGa1WL	CPfYyC	NA	rs6570330	-0.0199153	0.0724722	0.78347
IGP49	COVID19_A2	xGa1WL	CPfYyC	NA	rs7789913	-0.0126062	0.0664496	0.849535
IGP49	COVID19_A2	xGa1WL	CPfYyC	NA	rs9319617	-0.0504346	0.0682709	0.460064
IGP49	COVID19_A2	xGa1WL	CPfYyC	NA	All	-0.0380934	0.0617012	0.536981
IGP5.	COVID19_A2	KkZVzj	ow3d3d	NA	rs17630758	-0.0455858	0.0780157	0.559008
IGP5.	COVID19_A2	KkZVzj	ow3d3d	NA	rs3824459	-0.109316	0.0525273	0.0374229
IGP5.	COVID19_A2	KkZVzj	ow3d3d	NA	rs6421315	-0.0281479	0.0680719	0.679239
IGP5.	COVID19_A2	KkZVzj	ow3d3d	NA	rs7281587	-0.0743905	0.0751377	0.322147
IGP5.	COVID19_A2	KkZVzj	ow3d3d	NA	rs7812088	-0.0432042	0.0795323	0.586973
IGP5.	COVID19_A2	KkZVzj	ow3d3d	NA	rs909674	-0.0242097	0.0785116	0.75781
IGP5.	COVID19_A2	KkZVzj	ow3d3d	NA	All	-0.0543274	0.065488	0.406777
IGP50	COVID19_A2	5nUN20	xzL0hT	NA	rs17630758	-0.131565	0.0855712	0.124172
IGP50	COVID19_A2	5nUN20	xzL0hT	NA	rs4821897	-0.0724411	0.0740025	0.327629
IGP50	COVID19_A2	5nUN20	xzL0hT	NA	rs9385856	-0.111387	0.0679182	0.101002
IGP50	COVID19_A2	5nUN20	xzL0hT	NA	All	-0.103259	0.0610874	0.0909597
IGP51	COVID19_A2	RXCwqD	RV2vsP	NA	rs11650354	0.00336219	0.169779	0.9842
IGP51	COVID19_A2	RXCwqD	RV2vsP	NA	rs11847263	-0.0844217	0.153301	0.581844
IGP51	COVID19_A2	RXCwqD	RV2vsP	NA	rs6421315	0.112181	0.0768112	0.144158
IGP51	COVID19_A2	RXCwqD	RV2vsP	NA	All	0.0211618	0.107415	0.84382
IGP52	COVID19_A2	4oMnPw	5hWb3x	NA	rs17776120	-0.0707961	0.0969022	0.465028
IGP52	COVID19_A2	4oMnPw	5hWb3x	NA	rs3795464	-0.0975162	0.0660909	0.140082
IGP52	COVID19_A2	4oMnPw	5hWb3x	NA	rs7789913	-0.0219001	0.0691315	0.751404
IGP52	COVID19_A2	4oMnPw	5hWb3x	NA	rs874232	-0.0774046	0.0711958	0.276945
IGP52	COVID19_A2	4oMnPw	5hWb3x	NA	All	-0.0677301	0.0604614	0.26262
IGP53	COVID19_A2	YYUM57	h39SWY	NA	rs10096810	0.0223592	0.143338	0.876041
IGP53	COVID19_A2	YYUM57	h39SWY	NA	rs10813951	-0.0569839	0.174123	0.743469
IGP53	COVID19_A2	YYUM57	h39SWY	NA	rs17775791	0.127432	0.138422	0.357258
IGP53	COVID19_A2	YYUM57	h39SWY	NA	rs7758383	0.122489	0.120703	0.310202
IGP53	COVID19_A2	YYUM57	h39SWY	NA	All	0.0657718	0.122654	0.591793
IGP54	COVID19_A2	z8cgOX	uyt2KF	NA	rs17630758	-0.101423	0.0598085	0.0899235
IGP54	COVID19_A2	z8cgOX	uyt2KF	NA	rs3864327	-0.0964532	0.0665136	0.147023
IGP54	COVID19_A2	z8cgOX	uyt2KF	NA	rs6570330	-0.0904568	0.0572637	0.114186
IGP54	COVID19_A2	z8cgOX	uyt2KF	NA	rs8137426	-0.0811165	0.0568459	0.153593
IGP54	COVID19_A2	z8cgOX	uyt2KF	NA	rs9319617	-0.140045	0.0569122	0.0138658
IGP54	COVID19_A2	z8cgOX	uyt2KF	NA	All	-0.102151	0.0521327	0.0500602
IGP55	COVID19_A2	Hq8Yij	fFYJip	NA	rs10096810	0.0652936	0.102905	0.525752
IGP55	COVID19_A2	Hq8Yij	fFYJip	NA	rs2067749	-0.00929581	0.155542	0.952344
IGP55	COVID19_A2	Hq8Yij	fFYJip	NA	rs3824459	-0.175051	0.0933803	0.0608478
IGP55	COVID19_A2	Hq8Yij	fFYJip	NA	rs7812088	0.0196902	0.1493	0.895076
IGP55	COVID19_A2	Hq8Yij	fFYJip	NA	All	-0.0121332	0.116294	0.916906
IGP56	COVID19_A2	Tvz3nX	3kt3M5	NA	All	NA	NA	NA
IGP57	COVID19_A2	SekgGu	kqTjS6	NA	rs10813951	-0.220907	0.100104	0.0273289
IGP57	COVID19_A2	SekgGu	kqTjS6	NA	rs17775791	0.0856695	0.209697	0.682877
IGP57	COVID19_A2	SekgGu	kqTjS6	NA	rs7758383	0.0820801	0.174882	0.638823
IGP57	COVID19_A2	SekgGu	kqTjS6	NA	All	0.0172934	0.150705	0.908643
IGP58	COVID19_A2	Fp3zwi	JtW3fV	NA	rs11847263	0.12301	0.0630622	0.0511031
IGP58	COVID19_A2	Fp3zwi	JtW3fV	NA	rs12587616	0.0235975	0.0898676	0.792874
IGP58	COVID19_A2	Fp3zwi	JtW3fV	NA	rs7789913	-0.0196779	0.0699671	0.778522
IGP58	COVID19_A2	Fp3zwi	JtW3fV	NA	rs7812088	0.0165336	0.0838183	0.843628
IGP58	COVID19_A2	Fp3zwi	JtW3fV	NA	All	0.0310029	0.0671086	0.644095
IGP59	COVID19_A2	TVf159	b8inFi	NA	rs11847263	0.0988576	0.0516089	0.0554272
IGP59	COVID19_A2	TVf159	b8inFi	NA	rs12587616	0.0297048	0.0635598	0.640248
IGP59	COVID19_A2	TVf159	b8inFi	NA	rs7789913	-0.00340725	0.0507182	0.946438
IGP59	COVID19_A2	TVf159	b8inFi	NA	rs7812088	0.0222738	0.0605973	0.713193
IGP59	COVID19_A2	TVf159	b8inFi	NA	rs8068453	0.0333852	0.0610873	0.584711
IGP59	COVID19_A2	TVf159	b8inFi	NA	All	0.0345697	0.050242	0.491413
IGP6.	COVID19_A2	C6mxZo	VVYvvv	NA	rs11847263	-0.0918752	0.0573494	0.10915
IGP6.	COVID19_A2	C6mxZo	VVYvvv	NA	rs12451413	-0.0363067	0.0662457	0.583649
IGP6.	COVID19_A2	C6mxZo	VVYvvv	NA	rs12587616	-0.0164245	0.0727679	0.821427
IGP6.	COVID19_A2	C6mxZo	VVYvvv	NA	rs7789913	0.025024	0.0581848	0.667139
IGP6.	COVID19_A2	C6mxZo	VVYvvv	NA	rs7812088	-0.00726208	0.070996	0.918528
IGP6.	COVID19_A2	C6mxZo	VVYvvv	NA	All	-0.0241233	0.0589617	0.68244
IGP60	COVID19_A2	unmbnO	ocAvTj	NA	rs11847263	0.0895769	0.0570769	0.116553
IGP60	COVID19_A2	unmbnO	ocAvTj	NA	rs12451413	0.0336243	0.0658901	0.609835
IGP60	COVID19_A2	unmbnO	ocAvTj	NA	rs12587616	0.0133384	0.0720728	0.853175
IGP60	COVID19_A2	unmbnO	ocAvTj	NA	rs7789913	-0.0245653	0.0564319	0.663338
IGP60	COVID19_A2	unmbnO	ocAvTj	NA	rs7812088	0.00393741	0.0703626	0.955375
IGP60	COVID19_A2	unmbnO	ocAvTj	NA	All	0.021399	0.0583921	0.714014
IGP61	COVID19_A2	UMXB21	kI7HSN	NA	All	0.00482522	0.144771	0.973411
IGP62	COVID19_A2	ASqKPh	nKtMqr	NA	rs11847263	0.0946548	0.0390003	0.0152231
IGP62	COVID19_A2	ASqKPh	nKtMqr	NA	rs17630758	0.0839303	0.0457896	0.0668095
IGP62	COVID19_A2	ASqKPh	nKtMqr	NA	rs2064056	0.08436	0.0414081	0.0416215
IGP62	COVID19_A2	ASqKPh	nKtMqr	NA	rs6421315	0.060627	0.0440773	0.168986
IGP62	COVID19_A2	ASqKPh	nKtMqr	NA	rs8137426	0.0647444	0.0437768	0.139149
IGP62	COVID19_A2	ASqKPh	nKtMqr	NA	rs9385856	0.0842744	0.0427648	0.0487641
IGP62	COVID19_A2	ASqKPh	nKtMqr	NA	All	0.0797144	0.0381508	0.0366665
IGP63	COVID19_A2	hDWsZM	kQeNlG	NA	rs10758192	0.084518	0.0371719	0.0229838
IGP63	COVID19_A2	hDWsZM	kQeNlG	NA	rs1122979	0.038446	0.0653025	0.556038
IGP63	COVID19_A2	hDWsZM	kQeNlG	NA	rs11847263	0.0585425	0.0608962	0.336377
IGP63	COVID19_A2	hDWsZM	kQeNlG	NA	rs17630758	0.0386468	0.0700057	0.580913
IGP63	COVID19_A2	hDWsZM	kQeNlG	NA	rs2064056	0.0446934	0.0659758	0.498139
IGP63	COVID19_A2	hDWsZM	kQeNlG	NA	rs6421315	0.0185198	0.0692265	0.789065
IGP63	COVID19_A2	hDWsZM	kQeNlG	NA	rs8137426	0.0192996	0.0728774	0.791145
IGP63	COVID19_A2	hDWsZM	kQeNlG	NA	rs9385856	0.0434212	0.0679551	0.522843
IGP63	COVID19_A2	hDWsZM	kQeNlG	NA	All	0.044547	0.0595069	0.454097
IGP64	COVID19_A2	uBQgy1	ZLcDU3	NA	rs10903118	0.0823548	0.0395313	0.0372256
IGP64	COVID19_A2	uBQgy1	ZLcDU3	NA	rs17630758	0.0599789	0.0557309	0.281827
IGP64	COVID19_A2	uBQgy1	ZLcDU3	NA	rs2064056	0.0628738	0.0496281	0.205191
IGP64	COVID19_A2	uBQgy1	ZLcDU3	NA	rs6421315	0.0387673	0.0469793	0.409258
IGP64	COVID19_A2	uBQgy1	ZLcDU3	NA	rs8137426	0.0405681	0.0500005	0.417162
IGP64	COVID19_A2	uBQgy1	ZLcDU3	NA	rs9319617	0.072066	0.0447458	0.107275
IGP64	COVID19_A2	uBQgy1	ZLcDU3	NA	rs9385856	0.0623832	0.0514145	0.225
IGP64	COVID19_A2	uBQgy1	ZLcDU3	NA	All	0.0606757	0.0435455	0.163503
IGP65	COVID19_A2	nqzwiM	pXK8KI	NA	rs10813951	0.0545303	0.0597064	0.361081
IGP65	COVID19_A2	nqzwiM	pXK8KI	NA	rs11847263	0.147549	0.0542906	0.00657232
IGP65	COVID19_A2	nqzwiM	pXK8KI	NA	rs17630758	0.086466	0.0758849	0.254521
IGP65	COVID19_A2	nqzwiM	pXK8KI	NA	rs2064056	0.0949771	0.0729132	0.19271
IGP65	COVID19_A2	nqzwiM	pXK8KI	NA	rs6583437	0.0578881	0.0773834	0.454419
IGP65	COVID19_A2	nqzwiM	pXK8KI	NA	rs9385856	0.0900345	0.0728795	0.216686
IGP65	COVID19_A2	nqzwiM	pXK8KI	NA	All	0.0889334	0.0620742	0.151945
IGP66	COVID19_A2	kUli3G	guV67v	NA	rs10903118	-0.0681883	0.039883	0.0873197
IGP66	COVID19_A2	kUli3G	guV67v	NA	rs17630758	-0.0439871	0.0561915	0.433741
IGP66	COVID19_A2	kUli3G	guV67v	NA	rs2064056	-0.0498234	0.0482695	0.301982
IGP66	COVID19_A2	kUli3G	guV67v	NA	rs5750830	-0.0524654	0.0507218	0.30096
IGP66	COVID19_A2	kUli3G	guV67v	NA	rs6421315	-0.0231168	0.0426333	0.587665
IGP66	COVID19_A2	kUli3G	guV67v	NA	rs9385856	-0.0480178	0.0498241	0.335173
IGP66	COVID19_A2	kUli3G	guV67v	NA	All	-0.0482261	0.0411199	0.240869
IGP67	COVID19_A2	FOIbiY	FBHwAA	NA	rs10124479	-0.0873103	0.0362429	0.0159949
IGP67	COVID19_A2	FOIbiY	FBHwAA	NA	rs17630758	-0.0703	0.0504128	0.163171
IGP67	COVID19_A2	FOIbiY	FBHwAA	NA	rs2064056	-0.0701471	0.0454732	0.122927
IGP67	COVID19_A2	FOIbiY	FBHwAA	NA	rs4821897	-0.0559456	0.0557159	0.31532
IGP67	COVID19_A2	FOIbiY	FBHwAA	NA	rs6421315	-0.0510809	0.0441487	0.247264
IGP67	COVID19_A2	FOIbiY	FBHwAA	NA	rs9385856	-0.0709536	0.0471	0.131953
IGP67	COVID19_A2	FOIbiY	FBHwAA	NA	All	-0.0686881	0.0397254	0.083796
IGP68	COVID19_A2	VfQqdY	W8qD6R	NA	rs10903118	-0.0408608	0.0424001	0.335199
IGP68	COVID19_A2	VfQqdY	W8qD6R	NA	rs17630758	-0.00185282	0.060259	0.975471
IGP68	COVID19_A2	VfQqdY	W8qD6R	NA	rs2064056	-0.018673	0.0532664	0.725919
IGP68	COVID19_A2	VfQqdY	W8qD6R	NA	rs4807942	-0.03553	0.0441133	0.420574
IGP68	COVID19_A2	VfQqdY	W8qD6R	NA	rs5750830	-0.0177009	0.054839	0.746863
IGP68	COVID19_A2	VfQqdY	W8qD6R	NA	rs6421315	0.00642464	0.0457822	0.888399
IGP68	COVID19_A2	VfQqdY	W8qD6R	NA	rs9319617	-0.0309262	0.0510156	0.544375
IGP68	COVID19_A2	VfQqdY	W8qD6R	NA	rs9385856	-0.0148255	0.0550386	0.787649
IGP68	COVID19_A2	VfQqdY	W8qD6R	NA	All	-0.0201594	0.0473504	0.670291
IGP69	COVID19_A2	06PkDk	OaxGE5	NA	rs10813951	-0.0650818	0.0531128	0.220443
IGP69	COVID19_A2	06PkDk	OaxGE5	NA	rs10903118	-0.126391	0.0417283	0.00245451
IGP69	COVID19_A2	06PkDk	OaxGE5	NA	rs11249231	-0.0864758	0.0544458	0.11222
IGP69	COVID19_A2	06PkDk	OaxGE5	NA	rs17630758	-0.0984751	0.0599144	0.100259
IGP69	COVID19_A2	06PkDk	OaxGE5	NA	rs6583437	-0.0775154	0.0518741	0.135098
IGP69	COVID19_A2	06PkDk	OaxGE5	NA	rs7281587	-0.105303	0.0515144	0.0409382
IGP69	COVID19_A2	06PkDk	OaxGE5	NA	rs909674	-0.0809853	0.0562199	0.149724
IGP69	COVID19_A2	06PkDk	OaxGE5	NA	rs9385856	-0.0949262	0.0554081	0.0866726
IGP69	COVID19_A2	06PkDk	OaxGE5	NA	All	-0.0922062	0.0490352	0.0600525
IGP7.	COVID19_A2	uSWxdP	utJuOV	NA	rs17303508	-0.141573	0.161036	0.379327
IGP7.	COVID19_A2	uSWxdP	utJuOV	NA	rs2834838	-0.141058	0.185192	0.446249
IGP7.	COVID19_A2	uSWxdP	utJuOV	NA	rs4074453	-0.207172	0.16339	0.204813
IGP7.	COVID19_A2	uSWxdP	utJuOV	NA	rs7865745	0.0180133	0.0901437	0.841614
IGP7.	COVID19_A2	uSWxdP	utJuOV	NA	All	-0.117262	0.130406	0.368542
IGP70	COVID19_A2	1XyI3x	HQ9Ghw	NA	rs10903118	-0.0691279	0.039723	0.0818151
IGP70	COVID19_A2	1XyI3x	HQ9Ghw	NA	rs17630758	-0.0451885	0.0550075	0.411364
IGP70	COVID19_A2	1XyI3x	HQ9Ghw	NA	rs2064056	-0.0509626	0.0477798	0.286146
IGP70	COVID19_A2	1XyI3x	HQ9Ghw	NA	rs5750830	-0.0531075	0.0498222	0.28645
IGP70	COVID19_A2	1XyI3x	HQ9Ghw	NA	rs6421315	-0.0230607	0.0429836	0.591613
IGP70	COVID19_A2	1XyI3x	HQ9Ghw	NA	rs9385856	-0.0493392	0.0494468	0.318364
IGP70	COVID19_A2	1XyI3x	HQ9Ghw	NA	All	-0.0491904	0.0406816	0.226602
IGP71	COVID19_A2	q4moA9	qqz8Ef	NA	rs10903118	-0.0691145	0.0397016	0.0817103
IGP71	COVID19_A2	q4moA9	qqz8Ef	NA	rs17630758	-0.0453238	0.0550438	0.410273
IGP71	COVID19_A2	q4moA9	qqz8Ef	NA	rs2064056	-0.051037	0.0477482	0.285125
IGP71	COVID19_A2	q4moA9	qqz8Ef	NA	rs5750830	-0.0532263	0.049809	0.285246
IGP71	COVID19_A2	q4moA9	qqz8Ef	NA	rs6421315	-0.023105	0.0429821	0.590889
IGP71	COVID19_A2	q4moA9	qqz8Ef	NA	rs9385856	-0.0493017	0.0493034	0.317327
IGP71	COVID19_A2	q4moA9	qqz8Ef	NA	All	-0.0492447	0.0406485	0.225713
IGP72	COVID19_A2	HOA2Yh	YAMCdU	NA	rs17630758	0.087034	0.0473987	0.0663262
IGP72	COVID19_A2	HOA2Yh	YAMCdU	NA	rs2064056	0.0827956	0.0411674	0.0443052
IGP72	COVID19_A2	HOA2Yh	YAMCdU	NA	rs311438	0.0710435	0.0404625	0.079125
IGP72	COVID19_A2	HOA2Yh	YAMCdU	NA	rs5750830	0.0883216	0.0431768	0.0407978
IGP72	COVID19_A2	HOA2Yh	YAMCdU	NA	rs6583437	0.0576589	0.0436913	0.18694
IGP72	COVID19_A2	HOA2Yh	YAMCdU	NA	rs9385856	0.0823633	0.0422092	0.0510199
IGP72	COVID19_A2	HOA2Yh	YAMCdU	NA	All	0.0779791	0.039118	0.0462139
IGP73	COVID19_A2	vjk0Bf	tLPrka	NA	rs17776120	-0.0707652	0.0945713	0.454295
IGP73	COVID19_A2	vjk0Bf	tLPrka	NA	rs3795464	-0.0992449	0.0661835	0.133733
IGP73	COVID19_A2	vjk0Bf	tLPrka	NA	rs7789913	-0.0211742	0.0696405	0.76109
IGP73	COVID19_A2	vjk0Bf	tLPrka	NA	rs874232	-0.0777382	0.0705133	0.270261
IGP73	COVID19_A2	vjk0Bf	tLPrka	NA	All	-0.0683122	0.0603158	0.257392
IGP74	COVID19_A2	eJudQD	uIGj7W	NA	rs10813951	-0.0642674	0.0521251	0.217596
IGP74	COVID19_A2	eJudQD	uIGj7W	NA	rs10903118	-0.125151	0.0412658	0.00242284
IGP74	COVID19_A2	eJudQD	uIGj7W	NA	rs11249231	-0.0850559	0.0538503	0.114224
IGP74	COVID19_A2	eJudQD	uIGj7W	NA	rs17630758	-0.0959327	0.058881	0.103257
IGP74	COVID19_A2	eJudQD	uIGj7W	NA	rs6583437	-0.0753379	0.0523617	0.150207
IGP74	COVID19_A2	eJudQD	uIGj7W	NA	rs7281587	-0.10446	0.0509572	0.0403689
IGP74	COVID19_A2	eJudQD	uIGj7W	NA	rs909674	-0.0795933	0.0549517	0.147498
IGP74	COVID19_A2	eJudQD	uIGj7W	NA	rs9385856	-0.0937075	0.0549232	0.0879791
IGP74	COVID19_A2	eJudQD	uIGj7W	NA	All	-0.0907389	0.0484998	0.0613571
IGP75	COVID19_A2	9Tb76Z	TutzNO	NA	rs10813951	-0.0643615	0.0518753	0.214718
IGP75	COVID19_A2	9Tb76Z	TutzNO	NA	rs10903118	-0.124731	0.0410965	0.00240475
IGP75	COVID19_A2	9Tb76Z	TutzNO	NA	rs11249231	-0.0850405	0.0535983	0.112597
IGP75	COVID19_A2	9Tb76Z	TutzNO	NA	rs17630758	-0.0959989	0.0586159	0.101472
IGP75	COVID19_A2	9Tb76Z	TutzNO	NA	rs6583437	-0.075339	0.0521467	0.148528
IGP75	COVID19_A2	9Tb76Z	TutzNO	NA	rs7281587	-0.104368	0.0506821	0.0394694
IGP75	COVID19_A2	9Tb76Z	TutzNO	NA	rs909674	-0.0796137	0.0547195	0.145685
IGP75	COVID19_A2	9Tb76Z	TutzNO	NA	rs9385856	-0.0935539	0.0546079	0.0866768
IGP75	COVID19_A2	9Tb76Z	TutzNO	NA	All	-0.0906806	0.0482603	0.060246
IGP76	COVID19_A2	jVRKSU	HywQbX	NA	rs10813951	0.0712514	0.0523861	0.173791
IGP76	COVID19_A2	jVRKSU	HywQbX	NA	rs10903118	0.129605	0.0411758	0.00164613
IGP76	COVID19_A2	jVRKSU	HywQbX	NA	rs11249231	0.0918145	0.0532337	0.0845732
IGP76	COVID19_A2	jVRKSU	HywQbX	NA	rs17630758	0.102796	0.0574897	0.0737632
IGP76	COVID19_A2	jVRKSU	HywQbX	NA	rs6583437	0.0816206	0.053366	0.126153
IGP76	COVID19_A2	jVRKSU	HywQbX	NA	rs7281587	0.111204	0.0497512	0.0254041
IGP76	COVID19_A2	jVRKSU	HywQbX	NA	rs8137426	0.0849726	0.0536945	0.113531
IGP76	COVID19_A2	jVRKSU	HywQbX	NA	rs9385856	0.0989291	0.0534791	0.064333
IGP76	COVID19_A2	jVRKSU	HywQbX	NA	All	0.09699	0.0477713	0.0423261
IGP77	COVID19_A2	Y2bUpW	bM1aZP	NA	rs10096810	-0.144735	0.0699755	0.0386058
IGP77	COVID19_A2	Y2bUpW	bM1aZP	NA	rs10813951	-0.139182	0.0600289	0.0204178
IGP77	COVID19_A2	Y2bUpW	bM1aZP	NA	rs12986368	-0.183128	0.0752937	0.0150082
IGP77	COVID19_A2	Y2bUpW	bM1aZP	NA	rs4902393	-0.225988	0.0654157	0.000551016
IGP77	COVID19_A2	Y2bUpW	bM1aZP	NA	rs6583437	-0.152269	0.0746187	0.0412874
IGP77	COVID19_A2	Y2bUpW	bM1aZP	NA	All	-0.167383	0.0598738	0.00518044
IGP8.	COVID19_A2	1zAJGe	sMVrWd	NA	rs10813950	-0.0782997	0.0641036	0.221914
IGP8.	COVID19_A2	1zAJGe	sMVrWd	NA	rs4074453	-0.26267	0.139093	0.0589644
IGP8.	COVID19_A2	1zAJGe	sMVrWd	NA	rs7621161	-0.152341	0.180308	0.398171
IGP8.	COVID19_A2	1zAJGe	sMVrWd	NA	All	-0.150961	0.106541	0.156502
IGP9.	COVID19_A2	GbR3gs	3RmBqZ	NA	rs17630758	-0.0867463	0.0721784	0.229429
IGP9.	COVID19_A2	GbR3gs	3RmBqZ	NA	rs3848370	-0.0711984	0.0662838	0.282758
IGP9.	COVID19_A2	GbR3gs	3RmBqZ	NA	rs4561508	-0.111314	0.0387065	0.00402933
IGP9.	COVID19_A2	GbR3gs	3RmBqZ	NA	rs4821897	-0.0662125	0.0687688	0.335634
IGP9.	COVID19_A2	GbR3gs	3RmBqZ	NA	rs6570330	-0.0713508	0.0653847	0.275165
IGP9.	COVID19_A2	GbR3gs	3RmBqZ	NA	rs7789913	-0.0644157	0.0614902	0.294834
IGP9.	COVID19_A2	GbR3gs	3RmBqZ	NA	All	-0.0789252	0.0549059	0.150586

## Sheet: Table S3-B2.pleio
Additional file2: Table S3. The MR Egger intercepts analysis for IgG N-glycosylation traits on COVID-19 severity
id.exposure	id.outcome	outcome	exposure	egger_intercept	se	pval
lmhgnr	fJiHjd	COVID19_A2	IGP10	-0.00382322	0.0313408	0.922722
PCVBW8	i7Afpv	COVID19_A2	IGP11	-0.0678697	0.0438318	0.365059
sCKloU	07tzSD	COVID19_A2	IGP12	0.000419377	0.0612753	0.995643
NB5urL	9AEdI3	COVID19_A2	IGP13	0.0326484	0.0811203	0.72628
F8c4NI	Z5b7HR	COVID19_A2	IGP14	0.0100258	0.029536	0.74807
5zszQG	3EpV5T	COVID19_A2	IGP15	-0.0144239	0.0153507	0.416727
XxT5wI	aSE96z	COVID19_A2	IGP16	NA	NA	NA
ijcmPm	Tzk0ZR	COVID19_A2	IGP17	-0.0161424	0.0476822	0.767193
bi60dC	KuSeNj	COVID19_A2	IGP2.	-0.0419228	0.0444809	0.44543
8Trt8Z	WPn1hV	COVID19_A2	IGP21	0.09068	0.132111	0.617051
WpqBlI	hBrLkj	COVID19_A2	IGP22	0.184994	0.416079	0.733661
f7jEwQ	MlaXl2	COVID19_A2	IGP24	-0.0137782	0.0210722	0.548886
2LH8pa	rrjvrd	COVID19_A2	IGP26	-0.0120887	0.0422232	0.801578
Qu1vSI	XmbTva	COVID19_A2	IGP27	NA	NA	NA
5K5hKK	uxxkdd	COVID19_A2	IGP28	-0.010914	0.0109778	0.365777
tCwnh9	DaiSrX	COVID19_A2	IGP29	0.00645086	0.0190563	0.751997
ojIQZI	JCTQLk	COVID19_A2	IGP30	-0.00952437	0.0324295	0.818142
5QuGZU	PMPCAC	COVID19_A2	IGP31	0.000862307	0.0340608	0.982101
4ELJyQ	t5bd9y	COVID19_A2	IGP32	-0.0468928	0.0566494	0.559811
jU2f7N	TGGeX8	COVID19_A2	IGP34	-0.00461151	0.0227912	0.858368
ecTzQc	CNSNTg	COVID19_A2	IGP35	0.0197764	0.020722	0.383726
WtBOlJ	nOlPUz	COVID19_A2	IGP36	0.0462186	0.0386678	0.354488
v8DH5J	SH0NAw	COVID19_A2	IGP37	0.0222283	0.0572932	0.735436
BdbSFl	MsuZxK	COVID19_A2	IGP38	0.023468	0.0561588	0.716622
AHBDI6	7Mb4Ir	COVID19_A2	IGP39	-0.011075	0.019693	0.603877
Z2Lmpa	J9KNwi	COVID19_A2	IGP40	-0.0101827	0.0195543	0.630046
qmJZgN	sspJZI	COVID19_A2	IGP42	-0.0443218	0.043831	0.418363
ej33Zw	Ffv2YN	COVID19_A2	IGP45	-0.0513407	0.0289918	0.151286
GKYoSc	vNM33C	COVID19_A2	IGP46	-0.0185239	0.0409674	0.681844
4LlPjm	P1Kc7T	COVID19_A2	IGP47	-0.109698	0.0469359	0.144435
xGa1WL	CPfYyC	COVID19_A2	IGP49	0.00565297	0.0310809	0.864523
KkZVzj	ow3d3d	COVID19_A2	IGP5.	-0.0533526	0.0239501	0.0898444
5nUN20	xzL0hT	COVID19_A2	IGP50	-0.00348864	0.0310783	0.928835
RXCwqD	RV2vsP	COVID19_A2	IGP51	-0.0681256	0.0409427	0.344504
4oMnPw	5hWb3x	COVID19_A2	IGP52	0.0136643	0.0388715	0.758775
YYUM57	h39SWY	COVID19_A2	IGP53	-0.0282822	0.0733584	0.736984
z8cgOX	uyt2KF	COVID19_A2	IGP54	0.0126887	0.0316902	0.715672
Hq8Yij	fFYJip	COVID19_A2	IGP55	-0.0593457	0.0205084	0.101555
SekgGu	kqTjS6	COVID19_A2	IGP57	-0.155754	0.0483462	0.191605
Fp3zwi	JtW3fV	COVID19_A2	IGP58	0.0544906	0.039661	0.303188
TVf159	b8inFi	COVID19_A2	IGP59	0.0254119	0.0296262	0.454092
C6mxZo	VVYvvv	COVID19_A2	IGP6.	-0.0162166	0.0411875	0.720098
unmbnO	ocAvTj	COVID19_A2	IGP60	0.0195489	0.0394081	0.653916
UMXB21	kI7HSN	COVID19_A2	IGP61	NA	NA	NA
ASqKPh	nKtMqr	COVID19_A2	IGP62	-0.0359597	0.0281784	0.270967
hDWsZM	kQeNlG	COVID19_A2	IGP63	-0.0591041	0.029982	0.0961742
uBQgy1	ZLcDU3	COVID19_A2	IGP64	-0.0332043	0.0177482	0.120281
nqzwiM	pXK8KI	COVID19_A2	IGP65	0.0303086	0.0388454	0.478842
kUli3G	guV67v	COVID19_A2	IGP66	0.0194117	0.0194935	0.375707
FOIbiY	FBHwAA	COVID19_A2	IGP67	0.0188113	0.0234289	0.467022
VfQqdY	W8qD6R	COVID19_A2	IGP68	0.0214553	0.0200679	0.326123
06PkDk	OaxGE5	COVID19_A2	IGP69	0.0212931	0.0282325	0.479269
uSWxdP	utJuOV	COVID19_A2	IGP7.	-0.0621748	0.0851779	0.541345
1XyI3x	HQ9Ghw	COVID19_A2	IGP70	0.0231537	0.0194297	0.299264
q4moA9	qqz8Ef	COVID19_A2	IGP71	0.0228614	0.0193223	0.302262
HOA2Yh	YAMCdU	COVID19_A2	IGP72	0.0112647	0.0252666	0.678785
vjk0Bf	tLPrka	COVID19_A2	IGP73	0.0187266	0.0407958	0.691271
eJudQD	uIGj7W	COVID19_A2	IGP74	0.0280546	0.0312628	0.404085
9Tb76Z	TutzNO	COVID19_A2	IGP75	0.0281133	0.0308959	0.397936
jVRKSU	HywQbX	COVID19_A2	IGP76	-0.0357074	0.0276805	0.244541
Y2bUpW	bM1aZP	COVID19_A2	IGP77	-0.180705	0.0854908	0.124923
1zAJGe	sMVrWd	COVID19_A2	IGP8.	-0.0995992	0.0393471	0.239519
GbR3gs	3RmBqZ	COVID19_A2	IGP9.	-0.00987144	0.0404792	0.819333

## Sheet: Table S4-B2.Presso
Additional file4: Table S4. The MRPRESSO test for IgG N-glycosylation traits on COVID-19 severity
Exposure	MR Analysis	Causal Estimate	Sd	T-stat	P-value	res_pre[["MR-PRESSO results"]][["Global Test"]][["Pvalue"]]	lo_ci	up_ci	or	or_lci95	or_uci95	exposure	outcome	estimate	pvalue
beta.exposure	Outlier-corrected	NA	NA	NA	NA	0.068	NA	NA	NA	NA	NA	IGP13	COVID19_A2	NA ( NA- NA)	NA
beta.exposure	Outlier-corrected	NA	NA	NA	NA	0.7502	NA	NA	NA	NA	NA	IGP14	COVID19_A2	NA ( NA- NA)	NA
beta.exposure	Outlier-corrected	NA	NA	NA	NA	0.685	NA	NA	NA	NA	NA	IGP15	COVID19_A2	NA ( NA- NA)	NA
beta.exposure	Outlier-corrected	NA	NA	NA	NA	0.2258	NA	NA	NA	NA	NA	IGP17	COVID19_A2	NA ( NA- NA)	NA
beta.exposure	Outlier-corrected	NA	NA	NA	NA	0.2234	NA	NA	NA	NA	NA	IGP2.	COVID19_A2	NA ( NA- NA)	NA
beta.exposure	Outlier-corrected	NA	NA	NA	NA	0.2342	NA	NA	NA	NA	NA	IGP24	COVID19_A2	NA ( NA- NA)	NA
beta.exposure	Outlier-corrected	NA	NA	NA	NA		NA	NA	NA	NA	NA	IGP26	COVID19_A2	NA ( NA- NA)	NA
beta.exposure	Outlier-corrected	NA	NA	NA	NA	0.6028	NA	NA	NA	NA	NA	IGP28	COVID19_A2	NA ( NA- NA)	NA
beta.exposure	Outlier-corrected	NA	NA	NA	NA	0.1908	NA	NA	NA	NA	NA	IGP29	COVID19_A2	NA ( NA- NA)	NA
beta.exposure	Outlier-corrected	NA	NA	NA	NA	0.538	NA	NA	NA	NA	NA	IGP31	COVID19_A2	NA ( NA- NA)	NA
beta.exposure	Outlier-corrected	NA	NA	NA	NA	0.9802	NA	NA	NA	NA	NA	IGP34	COVID19_A2	NA ( NA- NA)	NA
beta.exposure	Outlier-corrected	NA	NA	NA	NA	0.054	NA	NA	NA	NA	NA	IGP35	COVID19_A2	NA ( NA- NA)	NA
beta.exposure	Outlier-corrected	NA	NA	NA	NA	0.4992	NA	NA	NA	NA	NA	IGP36	COVID19_A2	NA ( NA- NA)	NA
beta.exposure	Outlier-corrected	NA	NA	NA	NA	0.3682	NA	NA	NA	NA	NA	IGP37	COVID19_A2	NA ( NA- NA)	NA
beta.exposure	Outlier-corrected	NA	NA	NA	NA	0.384	NA	NA	NA	NA	NA	IGP38	COVID19_A2	NA ( NA- NA)	NA
beta.exposure	Outlier-corrected	NA	NA	NA	NA	0.6954	NA	NA	NA	NA	NA	IGP39	COVID19_A2	NA ( NA- NA)	NA
beta.exposure	Outlier-corrected	NA	NA	NA	NA	0.7116	NA	NA	NA	NA	NA	IGP40	COVID19_A2	NA ( NA- NA)	NA
beta.exposure	Outlier-corrected	NA	NA	NA	NA	0.2154	NA	NA	NA	NA	NA	IGP42	COVID19_A2	NA ( NA- NA)	NA
beta.exposure	Outlier-corrected	NA	NA	NA	NA	0.1456	NA	NA	NA	NA	NA	IGP45	COVID19_A2	NA ( NA- NA)	NA
beta.exposure	Outlier-corrected	NA	NA	NA	NA	0.2154	NA	NA	NA	NA	NA	IGP46	COVID19_A2	NA ( NA- NA)	NA
beta.exposure	Outlier-corrected	NA	NA	NA	NA	0.1866	NA	NA	NA	NA	NA	IGP47	COVID19_A2	NA ( NA- NA)	NA
beta.exposure	Outlier-corrected	NA	NA	NA	NA	0.1136	NA	NA	NA	NA	NA	IGP49	COVID19_A2	NA ( NA- NA)	NA
beta.exposure	Outlier-corrected	NA	NA	NA	NA	0.1272	NA	NA	NA	NA	NA	IGP5.	COVID19_A2	NA ( NA- NA)	NA
beta.exposure	Outlier-corrected	NA	NA	NA	NA	0.5524	NA	NA	NA	NA	NA	IGP52	COVID19_A2	NA ( NA- NA)	NA
beta.exposure	Outlier-corrected	NA	NA	NA	NA	0.0746	NA	NA	NA	NA	NA	IGP53	COVID19_A2	NA ( NA- NA)	NA
beta.exposure	Outlier-corrected	NA	NA	NA	NA	0.5826	NA	NA	NA	NA	NA	IGP54	COVID19_A2	NA ( NA- NA)	NA
beta.exposure	Outlier-corrected	NA	NA	NA	NA	0.1474	NA	NA	NA	NA	NA	IGP55	COVID19_A2	NA ( NA- NA)	NA
beta.exposure	Outlier-corrected	NA	NA	NA	NA	0.2248	NA	NA	NA	NA	NA	IGP58	COVID19_A2	NA ( NA- NA)	NA
beta.exposure	Outlier-corrected	NA	NA	NA	NA	0.2508	NA	NA	NA	NA	NA	IGP59	COVID19_A2	NA ( NA- NA)	NA
beta.exposure	Outlier-corrected	NA	NA	NA	NA	0.2164	NA	NA	NA	NA	NA	IGP6.	COVID19_A2	NA ( NA- NA)	NA
beta.exposure	Outlier-corrected	NA	NA	NA	NA	0.2168	NA	NA	NA	NA	NA	IGP60	COVID19_A2	NA ( NA- NA)	NA
beta.exposure	Outlier-corrected	NA	NA	NA	NA	0.5778	NA	NA	NA	NA	NA	IGP62	COVID19_A2	NA ( NA- NA)	NA
beta.exposure	Outlier-corrected	0.084518	0.0324861	2.60167	0.0405714	0.016	0.0208453	0.148191	1.08819	1.02106	1.15973	IGP63	COVID19_A2	1.09 (1.02-1.16)	0.041
beta.exposure	Outlier-corrected	NA	NA	NA	NA	0.3328	NA	NA	NA	NA	NA	IGP64	COVID19_A2	NA ( NA- NA)	NA
beta.exposure	Outlier-corrected	NA	NA	NA	NA	0.0634	NA	NA	NA	NA	NA	IGP65	COVID19_A2	NA ( NA- NA)	NA
beta.exposure	Outlier-corrected	NA	NA	NA	NA	0.4438	NA	NA	NA	NA	NA	IGP66	COVID19_A2	NA ( NA- NA)	NA
beta.exposure	Outlier-corrected	NA	NA	NA	NA	0.4128	NA	NA	NA	NA	NA	IGP67	COVID19_A2	NA ( NA- NA)	NA
beta.exposure	Outlier-corrected	NA	NA	NA	NA	0.2638	NA	NA	NA	NA	NA	IGP68	COVID19_A2	NA ( NA- NA)	NA
beta.exposure	Outlier-corrected	NA	NA	NA	NA	0.1748	NA	NA	NA	NA	NA	IGP69	COVID19_A2	NA ( NA- NA)	NA
beta.exposure	Outlier-corrected	NA	NA	NA	NA	0.1054	NA	NA	NA	NA	NA	IGP7.	COVID19_A2	NA ( NA- NA)	NA
beta.exposure	Outlier-corrected	NA	NA	NA	NA	0.4592	NA	NA	NA	NA	NA	IGP70	COVID19_A2	NA ( NA- NA)	NA
beta.exposure	Outlier-corrected	NA	NA	NA	NA	0.4584	NA	NA	NA	NA	NA	IGP71	COVID19_A2	NA ( NA- NA)	NA
beta.exposure	Outlier-corrected	NA	NA	NA	NA	0.8798	NA	NA	NA	NA	NA	IGP72	COVID19_A2	NA ( NA- NA)	NA
beta.exposure	Outlier-corrected	NA	NA	NA	NA	0.5378	NA	NA	NA	NA	NA	IGP73	COVID19_A2	NA ( NA- NA)	NA
beta.exposure	Outlier-corrected	NA	NA	NA	NA	0.1876	NA	NA	NA	NA	NA	IGP74	COVID19_A2	NA ( NA- NA)	NA
beta.exposure	Outlier-corrected	NA	NA	NA	NA	0.1818	NA	NA	NA	NA	NA	IGP75	COVID19_A2	NA ( NA- NA)	NA
beta.exposure	Outlier-corrected	NA	NA	NA	NA	0.2054	NA	NA	NA	NA	NA	IGP76	COVID19_A2	NA ( NA- NA)	NA
beta.exposure	Outlier-corrected	NA	NA	NA	NA	0.3852	NA	NA	NA	NA	NA	IGP77	COVID19_A2	NA ( NA- NA)	NA
beta.exposure	Outlier-corrected	NA	NA	NA	NA	0.1332	NA	NA	NA	NA	NA	IGP9.	COVID19_A2	NA ( NA- NA)	NA
